# Supplementary material for: Clinically relevant plasma proteome for adiposity depots: evidence from systematic mendelian randomization and colocalization analyses
Source: Cardiovasc Diabetol. 2024 Apr 13;23:126. doi: 10.1186/s12933-024-02222-1 (PMC11016216; doi:10.1186/s12933-024-02222-1)
Supplement: Supplementary file 1 — Supplementary Material 1 [file 12933_2024_2222_MOESM1_ESM.xlsx]

## Sheet: Table S1-MR results
Table S1. MR results for circulating proteins and outcomes
Protein	Outcome	N_snp	rs number	beta	se	P value	95%CI lower bound	95% CI upper bound	R2	F statistics	method	Q_statistics	Q_df	Q_pval	Source
FST	Liver fat	1	rs1260326	0.32	0.06	1.88e-08	0.21	0.43	0.01	35.97	Wald ratio	NA	NA	NA	Folkersen et al.(ref 14)
	Liver volume	1	rs1260326	0.45	0.05	5.4e-19	0.35	0.55	0.01	35.97	Wald ratio	NA	NA	NA	Folkersen et al.(ref 14)
	Pancreas fat	1	rs1260326	-0.08	0.06	0.185603	-0.2	0.04	0.01	35.97	Wald ratio	NA	NA	NA	Folkersen et al.(ref 14)
	Pancreas volume	1	rs1260326	-0.04	0.05	0.457321	-0.15	0.07	0.01	35.97	Wald ratio	NA	NA	NA	Folkersen et al.(ref 14)
	VAT volume	1	rs1260326	-0.04	0.05	0.402093	-0.13	0.05	0.01	35.97	Wald ratio	NA	NA	NA	Folkersen et al.(ref 14)
SIRT2	Liver fat	1	rs1801689	0.1	0.02	1.02e-06	0.06	0.14	0.08	83.95	Wald ratio	NA	NA	NA	Suhre et al.(ref 13)
	Liver volume	1	rs1801689	0.04	0.02	0.06	-0.0007	0.07	0.08	83.95	Wald ratio	NA	NA	NA	Suhre et al.(ref 13)
	Pancreas fat	1	rs1801689	-0.03	0.02	0.17	-0.07	0.01	0.08	83.95	Wald ratio	NA	NA	NA	Suhre et al.(ref 13)
	Pancreas volume	1	rs1801689	0.01	0.02	0.71	-0.03	0.05	0.08	83.95	Wald ratio	NA	NA	NA	Suhre et al.(ref 13)
	VAT volume	1	rs1801689	0.003	0.02	0.848075	-0.03	0.04	0.08	83.95	Wald ratio	NA	NA	NA	Suhre et al.(ref 13)
DNAJB9	Liver fat	1	rs1801689	0.17	0.03	1.02e-06	0.1	0.24	0.03	86.57	Wald ratio	NA	NA	NA	Sun et al. (ref 11)
	Liver volume	1	rs1801689	0.0604422	0.0315351	0.0552806	-0.0013666	0.122251	0.03	86.57	Wald ratio	NA	NA	NA	Sun et al. (ref 11)
	Pancreas fat	1	rs1801689	-0.0524682	0.0381542	0.16908	-0.12725	0.0223139	0.03	86.57	Wald ratio	NA	NA	NA	Sun et al. (ref 11)
	Pancreas volume	1	rs1801689	0.0127101	0.0336458	0.705608	-0.0532357	0.0786558	0.03	86.57	Wald ratio	NA	NA	NA	Sun et al. (ref 11)
	VAT volume	1	rs1801689	0.0056993	0.0297496	0.848075	-0.05261	0.0640086	0.03	86.57	Wald ratio	NA	NA	NA	Sun et al. (ref 11)
IGFBP1	Liver fat	1	rs4665972	0.26	0.05	1.71e-07	0.16	0.36	0.01	55.89	Wald ratio	NA	NA	NA	Yao et al.(ref 12)
	Liver volume	1	rs4665972	0.39	0.05	1.75e-17	0.3	0.48	0.01	55.89	Wald ratio	NA	NA	NA	Yao et al.(ref 12)
	Pancreas fat	1	rs4665972	-0.0898631	0.0556954	0.106642	-0.199026	0.0193	0.01	55.89	Wald ratio	NA	NA	NA	Yao et al.(ref 12)
	Pancreas volume	1	rs4665972	-0.0318531	0.0488894	0.514702	-0.127676	0.0639701	0.01	55.89	Wald ratio	NA	NA	NA	Yao et al.(ref 12)
	VAT volume	1	rs4665972	-0.0441585	0.0431517	0.306151	-0.128736	0.0404188	0.01	55.89	Wald ratio	NA	NA	NA	Yao et al.(ref 12)
IL6R	Liver fat	1	rs4129267	0.019644	0.00965268	0.0418431	0.0007247	0.0385632	0.26	1211.43	Wald ratio	NA	NA	NA	Folkersen et al.(ref 14)
	Liver volume	1	rs4129267	0.04	0.01	3.67e-05	0.02	0.05	0.26	1211.43	Wald ratio	NA	NA	NA	Folkersen et al.(ref 14)
	Pancreas fat	1	rs4129267	-0.00202893	0.0106476	0.848876	-0.0228981	0.0188403	0.26	1211.43	Wald ratio	NA	NA	NA	Folkersen et al.(ref 14)
	Pancreas volume	1	rs4129267	-0.00185484	0.00935469	0.842827	-0.02019	0.0164804	0.26	1211.43	Wald ratio	NA	NA	NA	Folkersen et al.(ref 14)
	VAT volume	1	rs4129267	0.00447649	0.00826173	0.587932	-0.0117165	0.0206695	0.26	1211.43	Wald ratio	NA	NA	NA	Folkersen et al.(ref 14)
CTSA	Liver fat	1	rs7897379	0.0440799	0.0451432	0.328844	-0.0444008	0.132561	0.01	46.62	Wald ratio	NA	NA	NA	Sun et al. (ref 11)
	Liver volume	1	rs7897379	-0.29	0.04	1.95e-12	-0.37	-0.21	0.01	46.62	Wald ratio	NA	NA	NA	Sun et al. (ref 11)
	Pancreas fat	1	rs7897379	-0.042166	0.0499216	0.398309	-0.140012	0.0556802	0.01	46.62	Wald ratio	NA	NA	NA	Sun et al. (ref 11)
	Pancreas volume	1	rs7897379	-0.0920521	0.0437908	0.0355455	-0.177882	-0.00622217	0.01	46.62	Wald ratio	NA	NA	NA	Sun et al. (ref 11)
	VAT volume	1	rs7897379	-0.0672789	0.0386839	0.0820008	-0.143099	0.00854169	0.01	46.62	Wald ratio	NA	NA	NA	Sun et al. (ref 11)
GSTA1	Liver fat	1	rs2290758	-0.0618116	0.0186776	0.000934965	-0.0984197	-0.0252035	0.09	307.65	Wald ratio	NA	NA	NA	Sun et al. (ref 11)
	Liver volume	1	rs2290758	-0.08	0.02	1.48e-06	-0.11	-0.05	0.09	307.65	Wald ratio	NA	NA	NA	Sun et al. (ref 11)
	Pancreas fat	1	rs2290758	-0.00880866	0.0206303	0.669397	-0.0492441	0.0316268	0.09	307.65	Wald ratio	NA	NA	NA	Sun et al. (ref 11)
	Pancreas volume	1	rs2290758	0.0297246	0.0181214	0.100942	-0.00579331	0.0652424	0.09	307.65	Wald ratio	NA	NA	NA	Sun et al. (ref 11)
	VAT volume	1	rs2290758	-0.0316673	0.015994	0.047709	-0.0630155	-0.000319096	0.09	307.65	Wald ratio	NA	NA	NA	Sun et al. (ref 11)
RGMB	Liver fat	1	rs1563317	0.00930768	0.0360355	0.796182	-0.061322	0.0799373	0.02	77.8	Wald ratio	NA	NA	NA	Sun et al. (ref 11)
	Liver volume	1	rs1563317	0.0289197	0.032721	0.37679	-0.0352134	0.0930528	0.02	77.8	Wald ratio	NA	NA	NA	Sun et al. (ref 11)
	Pancreas fat	1	rs1563317	0.18	0.04	4.31e-06	0.1	0.26	0.02	77.8	Wald ratio	NA	NA	NA	Sun et al. (ref 11)
	Pancreas volume	1	rs1563317	-0.0217619	0.0349053	0.532986	-0.0901763	0.0466526	0.02	77.8	Wald ratio	NA	NA	NA	Sun et al. (ref 11)
	VAT volume	1	rs1563317	0.0226826	0.0308755	0.462555	-0.0378334	0.0831986	0.02	77.8	Wald ratio	NA	NA	NA	Sun et al. (ref 11)
PNLIPRP1	Liver fat	1	rs55993634	0.0631803	0.0425064	0.137181	-0.0201323	0.146493	0.02	59.13	Wald ratio	NA	NA	NA	Sun et al. (ref 11)
	Liver volume	1	rs55993634	-0.00932915	0.0386003	0.809024	-0.0849857	0.0663274	0.02	59.13	Wald ratio	NA	NA	NA	Sun et al. (ref 11)
	Pancreas fat	1	rs55993634	0.0118996	0.0467991	0.799286	-0.0798266	0.103626	0.02	59.13	Wald ratio	NA	NA	NA	Sun et al. (ref 11)
	Pancreas volume	1	rs55993634	-0.3	0.04	4.21e-13	-0.38	-0.22	0.02	59.13	Wald ratio	NA	NA	NA	Sun et al. (ref 11)
	VAT volume	1	rs55993634	0.0559973	0.0364146	0.124105	-0.0153754	0.12737	0.02	59.13	Wald ratio	NA	NA	NA	Sun et al. (ref 11)
RSPO3	Liver fat	1	rs2489623	0.0801341	0.028541	0.00498988	0.0241938	0.136074	0.04	121.45	Wald ratio	NA	NA	NA	Sun et al. (ref 11)
	Liver volume	1	rs2489623	0.0238326	0.0259157	0.357772	-0.0269623	0.0746274	0.04	121.45	Wald ratio	NA	NA	NA	Sun et al. (ref 11)
	Pancreas fat	1	rs2489623	-0.0857815	0.0314929	0.00645278	-0.147507	-0.0240555	0.04	121.45	Wald ratio	NA	NA	NA	Sun et al. (ref 11)
	Pancreas volume	1	rs2489623	0.18	0.03	2.53e-11	0.13	0.24	0.04	121.45	Wald ratio	NA	NA	NA	Sun et al. (ref 11)
	VAT volume	1	rs2489623	0.0907481	0.0244484	0.000205768	0.0428293	0.138667	0.04	121.45	Wald ratio	NA	NA	NA	Sun et al. (ref 11)
FLT4	Liver fat	2	rs10935473, rs34221241	-0.0128834	0.0106455	0.226195	-0.0337487	0.00798181	0.23, 0.02	979.12, 81.95	Inverse variance weighted	0.123187	1	0.73	Sun et al. (ref 11)
	Liver volume	2	rs10935473, rs34221241	-0.0172887	0.0096652	0.0736531	-0.0362325	0.00165505	0.23, 0.02	979.12, 81.95	Inverse variance weighted	0.123187	1	0.73	Sun et al. (ref 11)
	Pancreas fat	2	rs10935473, rs34221241	-0.0238454	0.0195972	0.223689	-0.062256	0.0145651	0.23, 0.02	979.12, 81.95	Inverse variance weighted	0.123187	1	0.73	Sun et al. (ref 11)
	Pancreas volume	2	rs10935473, rs34221241	0.04	0.01	2.54e-05	0.02	0.06	0.23, 0.02	979.12, 81.95	Inverse variance weighted	0.123187	1	0.73	Sun et al. (ref 11)
	VAT volume	2	rs10935473, rs34221241	-0.00781959	0.00911609	0.391015	-0.0256871	0.010048	0.23, 0.02	979.12, 81.95	Inverse variance weighted	0.123187	1	0.73	Sun et al. (ref 11)
PPY	Liver fat	1	rs73174306	-0.00315465	0.0387477	0.935112	-0.0791001	0.0727908	0.02	58.23	Wald ratio	NA	NA	NA	Sun et al. (ref 11)
	Liver volume	1	rs73174306	0.0645337	0.0351928	0.0666957	-0.00444418	0.133512	0.02	58.23	Wald ratio	NA	NA	NA	Sun et al. (ref 11)
	Pancreas fat	1	rs73174306	0.082144	0.0427326	0.0545706	-0.00161191	0.1659	0.02	58.23	Wald ratio	NA	NA	NA	Sun et al. (ref 11)
	Pancreas volume	1	rs73174306	-0.15	0.04	4.32e-05	-0.23	-0.08	0.02	58.23	Wald ratio	NA	NA	NA	Sun et al. (ref 11)
	VAT volume	1	rs73174306	0.0358779	0.0331918	0.27973	-0.029178	0.100934	0.02	58.23	Wald ratio	NA	NA	NA	Sun et al. (ref 11)
IL6ST	Liver fat	2	rs12493830, rs144276707	-0.0407014	0.0430121	0.344007	-0.125005	0.0436023	0.01, 0.01	59.05, 36.41	Inverse variance weighted	0.000563571	1	0.98	Yao et al.(ref 12)
	Liver volume	2	rs12493830, rs144276707	-0.0493008	0.0396008	0.213152	-0.126918	0.0283167	0.01, 0.01	59.05, 36.41	Inverse variance weighted	0.000563571	1	0.98	Yao et al.(ref 12)
	Pancreas fat	2	rs12493830, rs144276707	-0.147402	0.0476613	0.0019834	-0.240819	-0.0539863	0.01, 0.01	59.05, 36.41	Inverse variance weighted	0.000563571	1	0.98	Yao et al.(ref 12)
	Pancreas volume	2	rs12493830, rs144276707	0.200198	0.0417085	1.58723e-06	0.118449	0.281946	0.01, 0.01	59.05, 36.41	Inverse variance weighted	0.000563571	1	0.98	Yao et al.(ref 12)
	VAT volume	2	rs12493830, rs144276707	-0.0404923	0.0368355	0.271648	-0.11269	0.0317053	0.01, 0.01	59.05, 36.41	Inverse variance weighted	0.000563571	1	0.98	Yao et al.(ref 12)
IL12RB1	Liver fat	1	rs376008	-0.0331316	0.0109254	0.00242504	-0.0545453	-0.0117179	0.27	361.43	Wald ratio	NA	NA	NA	Suhre et al.(ref 13)
	Liver volume	1	rs376008	-0.0277537	0.00994489	0.00525857	-0.0472457	-0.00826174	0.27	361.43	Wald ratio	NA	NA	NA	Suhre et al.(ref 13)
	Pancreas fat	1	rs376008	-0.0292272	0.0121251	0.0159316	-0.0529924	-0.00546209	0.27	361.43	Wald ratio	NA	NA	NA	Suhre et al.(ref 13)
	Pancreas volume	1	rs376008	0.00586421	0.0106177	0.580741	-0.0149466	0.026675	0.27	361.43	Wald ratio	NA	NA	NA	Suhre et al.(ref 13)
	VAT volume	1	rs376008	-0.04	0.01	1.97e-05	-0.06	-0.02	0.27	361.43	Wald ratio	NA	NA	NA	Suhre et al.(ref 13)

## Sheet: Table S2-phenotype scanning
Table S2. Associations of pQTLs with gene expression and other traits using phenoscanner
GSTA1
gene expression
snp	rsid	hg19_coordinates	a1	a2	trait	efo	study	pmid	ancestry	year	tissue	exp_gene	exp_ensembl	probe	beta	se	p	direction	n	n_studies	unit	dataset
rs2290758	rs2290758	chr6:52662153	A	G	Gene expression	NCIT_C16608	BIOSQTL	27918533	European	2017	Whole blood	GSTA1	ENSG00000243955	ENSG00000243955	NA	NA	2.353e-56	-	2116	1	-	BIOSQTL_eQTL_EUR_2017
rs2290758	rs2290758	chr6:52662153	A	G	Gene expression	NCIT_C16608	BIOSQTL	27918533	European	2017	Whole blood	GSTA6P	ENSG00000223622	ENSG00000223622	NA	NA	6.51e-21	+	2116	1	-	BIOSQTL_eQTL_EUR_2017
rs2290758	rs2290758	chr6:52662153	A	G	Gene expression	NCIT_C16608	GTEx	25954001	Unspecified	2015	Colon transverse	GSTA1	ENSG00000243955.1	-	0.4788	0.06418	1.035e-11	+	169	1	-	GTEx-V6p_eQTL_EUR_2016
rs2290758	rs2290758	chr6:52662153	A	G	Gene expression	NCIT_C16608	GTEx	25954001	Unspecified	2015	Esophagus mucosa	GSTA1	ENSG00000243955.1	-	0.4484	0.05808	5.114e-13	+	241	1	-	GTEx-V6p_eQTL_EUR_2016
rs2290758	rs2290758	chr6:52662153	A	G	Gene expression	NCIT_C16608	GTEx	25954001	Unspecified	2015	Liver	GSTA2	ENSG00000244067.1	-	-0.4166	0.06678	2.398e-08	-	97	1	-	GTEx-V6p_eQTL_EUR_2016
rs2290758	rs2290758	chr6:52662153	A	G	Gene expression	NCIT_C16608	GTEx	25954001	Unspecified	2015	Skin sun exposed lower leg	GSTA1	ENSG00000243955.1	-	0.4512	0.0665	7.848e-11	+	302	1	-	GTEx-V6p_eQTL_EUR_2016
rs2290758	rs2290758	chr6:52662153	A	G	Gene expression	NCIT_C16608	GTEx	25954001	Unspecified	2015	Stomach	GSTA1	ENSG00000243955.1	-	0.4457	0.0483	5.626e-16	+	170	1	-	GTEx-V6p_eQTL_EUR_2016
rs2290758	rs2290758	chr6:52662153	A	G	Gene expression	NCIT_C16608	GTEx	25954001	Unspecified	2015	Adrenal gland	GSTA1	ENSG00000243955.1	-	0.3852	0.04713	1.727e-13	+	175	1	-	GTEx-V7_eQTL_EUR_2017
rs2290758	rs2290758	chr6:52662153	A	G	Gene expression	NCIT_C16608	GTEx	25954001	Unspecified	2015	Brain frontal cortex BA9	GSTA1	ENSG00000243955.1	-	-0.6315	0.09826	5.025e-09	-	118	1	-	GTEx-V7_eQTL_EUR_2017
rs2290758	rs2290758	chr6:52662153	A	G	Gene expression	NCIT_C16608	GTEx	25954001	Unspecified	2015	Colon transverse	GSTA1	ENSG00000243955.1	-	0.4007	0.04723	3.975e-15	+	246	1	-	GTEx-V7_eQTL_EUR_2017
rs2290758	rs2290758	chr6:52662153	A	G	Gene expression	NCIT_C16608	GTEx	25954001	Unspecified	2015	Esophagus mucosa	GSTA1	ENSG00000243955.1	-	0.5276	0.04217	4.993e-29	+	358	1	-	GTEx-V7_eQTL_EUR_2017
rs2290758	rs2290758	chr6:52662153	A	G	Gene expression	NCIT_C16608	GTEx	25954001	Unspecified	2015	Liver	GSTA2	ENSG00000244067.1	-	-0.4586	0.05429	9.905e-14	-	153	1	-	GTEx-V7_eQTL_EUR_2017
rs2290758	rs2290758	chr6:52662153	A	G	Gene expression	NCIT_C16608	GTEx	25954001	Unspecified	2015	Skin not sun exposed suprapubic	GSTA1	ENSG00000243955.1	-	0.4054	0.06275	4.546e-10	+	335	1	-	GTEx-V7_eQTL_EUR_2017
rs2290758	rs2290758	chr6:52662153	A	G	Gene expression	NCIT_C16608	GTEx	25954001	Unspecified	2015	Skin sun exposed lower leg	GSTA1	ENSG00000243955.1	-	0.4298	0.05382	2.066e-14	+	414	1	-	GTEx-V7_eQTL_EUR_2017
rs2290758	rs2290758	chr6:52662153	A	G	Gene expression	NCIT_C16608	GTEx	25954001	Unspecified	2015	Stomach	GSTA2	ENSG00000244067.1	-	-0.2817	0.04559	3.554e-09	-	237	1	-	GTEx-V7_eQTL_EUR_2017
rs2290758	rs2290758	chr6:52662153	A	G	Gene expression	NCIT_C16608	GTEx	25954001	Unspecified	2015	Stomach	GSTA1	ENSG00000243955.1	-	0.4891	0.04215	3.927e-24	+	237	1	-	GTEx-V7_eQTL_EUR_2017
rs2290758	rs2290758	chr6:52662153	A	G	Gene expression	NCIT_C16608	GTEx	25954001	Unspecified	2015	Testis	GSTA2	ENSG00000244067.1	-	-0.2893	0.03747	6.585e-13	-	225	1	-	GTEx-V7_eQTL_EUR_2017
rs2290758	rs2290758	chr6:52662153	A	G	Gene expression	NCIT_C16608	Joehanes R	28122634	Mixed	2017	Whole blood	GSTA1;GSTA2;GSTA5	-	2957342	-0.0972	0.00731	1.127e-39	-	5257	1	-	Joehanes-R_eQTL_EUR_2017
rs2290758	rs2290758	chr6:52662153	A	G	Gene expression	NCIT_C16608	Westra H	24013639	European	2013	Peripheral blood	GSTA1	-	1090561	NA	NA	2.096e-24	NA	5311	1	-	Westra-H_eQTL_EUR_2013
rs2290758	rs2290758	chr6:52662153	A	G	Gene expression	NCIT_C16608	eQTLGen	eQTLGen	European	2018	Whole blood	GSTA6P	ENSG00000223622	-	NA	NA	1.73e-36	+	4339	10	-	eQTLGen_eQTL_EUR_2018
other traits
snp	rsid	hg19_coordinates	a1	a2	trait	efo	study	pmid	ancestry	year	beta	se	p	direction	n	n_cases	n_controls	n_studies	unit	dataset
rs2290758	rs2290758	chr6:52662153	A	G	Hemoglobin concentration	EFO_0004586	Astle W	27863252	European	2016	0.02015	0.003574	1.71e-08	+	173480	0	173480	2	IVNT	Astle-W_Blood-Cell-Traits_EUR_2016
rs2290758	rs2290758	chr6:52662153	A	G	Platelet count	EFO_0004586	Astle W	27863252	European	2016	-0.02793	0.003674	2.894e-14	-	173480	0	173480	2	IVNT	Astle-W_Blood-Cell-Traits_EUR_2016
rs2290758	rs2290758	chr6:52662153	A	G	Plateletcrit	EFO_0004586	Astle W	27863252	European	2016	-0.02994	0.003686	4.619e-16	-	173480	0	173480	2	IVNT	Astle-W_Blood-Cell-Traits_EUR_2016
IL6R
gene expression
snp	rsid	hg19_coordinates	a1	a2	trait	efo	study	pmid	ancestry	year	tissue	exp_gene	exp_ensembl	probe	beta	se	p	direction	n	n_studies	unit	dataset
rs4129267	rs4129267	chr1:154426264	C	T	Gene expression	NCIT_C16608	GTEx	25954001	Unspecified	2015	Artery tibial	IL6R	ENSG00000160712.8	-	0.1784	0.02904	2.417e-09	+	388	1	-	GTEx-V7_eQTL_EUR_2017
rs4129267	rs4129267	chr1:154426264	C	T	Gene expression	NCIT_C16608	Westra H	24013639	European	2013	Peripheral blood	IL6R	-	1780603	NA	NA	3.155e-27	NA	5311	1	-	Westra-H_eQTL_EUR_2013
rs4129267	rs4129267	chr1:154426264	C	T	Gene expression	NCIT_C16608	eQTLGen	eQTLGen	European	2018	Whole blood	UBE2Q1	ENSG00000160714	-	NA	NA	8.82e-09	+	31086	35	-	eQTLGen_eQTL_EUR_2018
rs4129267	rs4129267	chr1:154426264	C	T	Gene expression	NCIT_C16608	eQTLGen	eQTLGen	European	2018	Whole blood	NRG1	ENSG00000157168	-	NA	NA	9.32e-27	-	31300	36	-	eQTLGen_eQTL_EUR_2018
rs4129267	rs4129267	chr1:154426264	C	T	Gene expression	NCIT_C16608	eQTLGen	eQTLGen	European	2018	Whole blood	ALDH1A1	ENSG00000165092	-	NA	NA	8.84e-12	+	31260	35	-	eQTLGen_eQTL_EUR_2018
rs4129267	rs4129267	chr1:154426264	C	T	Gene expression	NCIT_C16608	eQTLGen	eQTLGen	European	2018	Whole blood	ASGR2	ENSG00000161944	-	NA	NA	1.09e-10	-	31300	36	-	eQTLGen_eQTL_EUR_2018
rs4129267	rs4129267	chr1:154426264	C	T	Gene expression	NCIT_C16608	eQTLGen	eQTLGen	European	2018	Whole blood	F13A1	ENSG00000124491	-	NA	NA	4.8e-10	-	31300	36	-	eQTLGen_eQTL_EUR_2018
rs4129267	rs4129267	chr1:154426264	C	T	Gene expression	NCIT_C16608	eQTLGen	eQTLGen	European	2018	Whole blood	HTRA1	ENSG00000166033	-	NA	NA	1.26e-09	-	31300	36	-	eQTLGen_eQTL_EUR_2018
rs4129267	rs4129267	chr1:154426264	C	T	Gene expression	NCIT_C16608	eQTLGen	eQTLGen	European	2018	Whole blood	CTSA	ENSG00000064601	-	NA	NA	4.7e-08	-	31300	36	-	eQTLGen_eQTL_EUR_2018
other traits
snp	rsid	hg19_coordinates	a1	a2	trait	efo	study	pmid	ancestry	year	beta	se	p	direction	n	n_cases	n_controls	n_studies	unit	dataset
rs4129267	rs4129267	chr1:154426264	C	T	Monocyte percentage of white cells	EFO_0004586	Astle W	27863252	European	2016	-0.02188	0.00361	1.342e-09	-	173480	0	173480	2	IVNT	Astle-W_Blood-Cell-Traits_EUR_2016
rs4129267	rs4129267	chr1:154426264	C	T	Coronary artery disease	EFO_0000378;EFO_0001645	CARDIoGRAMplusC4D	23202125	Mixed	2013	0.05046	0.008934	1.66e-08	+	194427	63746	130681	48	log OR	CARDIoGRAMplusC4D_CHD_Mixed_2013
rs4129267	rs4129267	chr1:154426264	C	T	Allergic disease	EFO_0003785	Ferreira M	29083406	European	2017	-0.0369	0.0058	1.948e-10	-	360838	180129	180709	13	log OR	Ferreira-M_Allergic-Disease_EUR_2017
rs4129267	rs4129267	chr1:154426264	C	T	Asthma	EFO_0000270	Ferreira MA	21907864	European	2011	NA	NA	2.4e-08	NA	7197	-	-	-	-	GRASP
rs4129267	rs4129267	chr1:154426264	C	T	C reactive protein	NCIT_C64548	Dehghan A	21300955	European	2011	NA	NA	2.1e-48	NA	66185	-	-	-	-	GRASP
rs4129267	rs4129267	chr1:154426264	C	T	C reactive protein	NCIT_C64548	Shah	23505291	European	2013	NA	NA	8.8e-12	NA	8356	-	-	-	-	GRASP
rs4129267	rs4129267	chr1:154426264	C	T	Coronary artery disease	EFO_0000378	CARDIoGRAMplusC4D	23202125	Mixed	2013	NA	NA	1.66e-08	NA	194427	-	-	-	-	GRASP
rs4129267	rs4129267	chr1:154426264	C	T	Interleukin 6 IL 6 levels	EFO_0003806;EFO_0003292;EFO_0003810;EFO_0003803;EFO_0003801;EFO_0003805	Naitza S	22291609	European	2012	NA	NA	2.36e-08	NA	4694	-	-	-	-	GRASP
rs4129267	rs4129267	chr1:154426264	C	T	Interleukin 6 IL 6 levels	EFO_0003806;EFO_0003292;EFO_0003810;EFO_0003803;EFO_0003801;EFO_0003805	Shah	23505291	European	2013	NA	NA	1.63e-21	NA	8356	-	-	-	-	GRASP
rs4129267	rs4129267	chr1:154426264	C	T	Plasma C reactive protein female	EFO_0004458	Ridker PM	18439548	European	2008	NA	NA	1.97e-08	NA	6345	-	-	-	-	GRASP
rs4129267	rs4129267	chr1:154426264	C	T	Plasma fibrinogen females	NCIT_C25736;NCIT_C81126	Danik JS	20031577	European	2009	NA	NA	1.84e-11	NA	17686	-	-	-	-	GRASP
rs4129267	rs4129267	chr1:154426264	C	T	Soluble IL6R sIL6R	-	Melzer D	18464913	European	2008	NA	NA	2.49e-76	NA	1200	-	-	-	-	GRASP
rs4129267	rs4129267	chr1:154426264	C	T	Coronary artery disease	EFO_0000378;EFO_0001645	Howson JMM	28530674	European	2017	0.0504	0.0079	2.01e-10	+	214939	-	-	-	log OR	Howson-JMM_CHD_EUR_2017
rs4129267	rs4129267	chr1:154426264	C	T	Coronary artery disease	EFO_0000378;EFO_0001645	Howson JMM	28530674	Mixed	2017	0.0506	0.0075	1.26e-11	+	240783	-	-	-	log OR	Howson-JMM_CHD_EUR_2017
rs4129267	rs4129267	chr1:154426264	C	T	Asthma	EFO_0000270	Ferreira MA	21907864	European	2011	-0.08618	0.01536	2e-08	-	-	-	-	-	log OR	NHGRI-EBI_GWAS_Catalog
rs4129267	rs4129267	chr1:154426264	C	T	Blood protein levels	EFO_0008140	Suhre K	28240269	European	2017	-1.208	0.03471	2e-265	-	-	-	-	-	unit increase	NHGRI-EBI_GWAS_Catalog
rs4129267	rs4129267	chr1:154426264	C	T	C reactive protein levels	EFO_0004458	Dehghan A	21300955	European	2011	0.079	0.005402	2e-48	+	-	-	-	-	unit increase	NHGRI-EBI_GWAS_Catalog
rs4129267	rs4129267	chr1:154426264	C	T	Fibrinogen	EFO_0004623	Sabater Lleal M	23969696	Mixed	2013	-0.011	0.001023	6e-27	-	-	-	-	-	unit decrease	NHGRI-EBI_GWAS_Catalog
rs4129267	rs4129267	chr1:154426264	C	T	Protein quantitative trait loci	EFO_0004814	Melzer D	18464913	European	2008	NA	NA	2e-57	NA	-	-	-	-	-	NHGRI-EBI_GWAS_Catalog
rs4129267	rs4129267	chr1:154426264	C	T	Hayfever, allergic rhinitis or eczema	EFO_0003956;EFO_0005854;EFO_0000274	Neale B	UKBB	European	2017	-0.007834	0.001043	5.781e-14	-	336782	77891	258891	1	risk diff	Neale-B_UKBB_EUR_2017
rs4129267	rs4129267	chr1:154426264	C	T	No blood clot, bronchitis, emphysema, asthma, rhinitis, eczema or allergy diagnosed by doctor	-	Neale B	UKBB	European	2017	0.008619	0.001155	8.665e-14	+	336782	228530	108252	1	risk diff	Neale-B_UKBB_EUR_2017
rs4129267	rs4129267	chr1:154426264	C	T	Self-reported eczema or dermatitis	EFO_0000274	Neale B	UKBB	European	2017	-0.002271	0.0003928	7.387e-09	-	337159	8718	328441	1	risk diff	Neale-B_UKBB_EUR_2017
rs4129267	rs4129267	chr1:154426264	C	T	Rheumatoid arthritis	EFO_0000685	Okada Y	24390342	Mixed	2014	0.08338	0.01379	3.5e-09	+	80799	19234	61565	22	log OR	Okada-Y_RA_Mixed_2014
rs4129267	rs4129267	chr1:154426264	C	T	C-reactive protein	EFO_0004458	Prins B	28887542	European	2017	0.1	0.02	2.281e-10	+	9961	0	9961	1	mg/L	Prins-B_CRP_EUR_2017
rs4129267	rs4129267	chr1:154426264	C	T	Asthma	EFO_0000270	Ferreira MA	21907864	European	2011	NA	NA	2e-08	NA	-	-	-	-	-	dbGaP
rs4129267	rs4129267	chr1:154426264	C	T	C reactive protein	NCIT_C64548	Dehghan A	21300955	European	2011	NA	NA	2e-48	NA	-	-	-	-	-	dbGaP
rs4129267	rs4129267	chr1:154426264	C	T	Receptors interleukin 6	-	Melzer D	18464913	European	2008	NA	NA	2e-57	NA	-	-	-	-	-	dbGaP
rs4129267	rs4129267	chr1:154426264	C	T	Coronary artery disease	EFO_0000378;EFO_0001645	van der Harst P	29212778	Mixed	2018	0.0397	0.0052	2.065e-14	+	547261	122733	424528	2	log OR	van-der-Harst-P_CAD_Mixed_2018
IL12RB1
gene expression
snp	rsid	hg19_coordinates	a1	a2	trait	efo	study	pmid	ancestry	year	tissue	exp_gene	exp_ensembl	probe	beta	se	p	direction	n	n_studies	unit	dataset
rs376008	rs376008	chr19:18189568	C	T	Gene expression	NCIT_C16608	BIOSQTL	27918533	European	2017	Whole blood	IL12RB1	ENSG00000096996	ENSG00000096996	NA	NA	8.515e-178	+	2116	1	-	BIOSQTL_eQTL_EUR_2017
rs376008	rs376008	chr19:18189568	C	T	Exon expression	NCIT_C16608	BIOSQTL	27918533	European	2017	Whole blood	IL12RB1	ENSG00000096996	chr_19_18186559_18186678	NA	NA	1.766e-120	+	2116	1	-	BIOSQTL_eQTL_EUR_2017
rs376008	rs376008	chr19:18189568	C	T	Exon expression	NCIT_C16608	BIOSQTL	27918533	European	2017	Whole blood	IL12RB1	ENSG00000096996	chr_19_18184327_18184409	NA	NA	3.3e-109	+	2116	1	-	BIOSQTL_eQTL_EUR_2017
rs376008	rs376008	chr19:18189568	C	T	Gene expression	NCIT_C16608	Westra H	24013639	European	2013	Peripheral blood	IL12RB1	-	6400370	NA	NA	3.643e-60	NA	5311	1	-	Westra-H_eQTL_EUR_2013
rs376008	rs376008	chr19:18189568	C	T	Gene expression	NCIT_C16608	Westra H	24013639	European	2013	Peripheral blood	IL12RB1	-	4810333	NA	NA	1.179e-49	NA	5311	1	-	Westra-H_eQTL_EUR_2013
rs376008	rs376008	chr19:18189568	C	T	Exon expression	NCIT_C16608	BIOSQTL	27918533	European	2017	Whole blood	IL12RB1	ENSG00000096996	chr_19_18181369_18182143	NA	NA	7.261e-42	+	2116	1	-	BIOSQTL_eQTL_EUR_2017
rs376008	rs376008	chr19:18189568	C	T	Gene expression	NCIT_C16608	eQTLGen	eQTLGen	European	2018	Whole blood	MAST3	ENSG00000099308	-	NA	NA	1.33e-40	+	21140	30	-	eQTLGen_eQTL_EUR_2018
rs376008	rs376008	chr19:18189568	C	T	Gene expression	NCIT_C16608	BIOSQTL	27918533	European	2017	Whole blood	MAST3	ENSG00000099308	ENSG00000099308	NA	NA	1.588e-27	+	2116	1	-	BIOSQTL_eQTL_EUR_2017
rs376008	rs376008	chr19:18189568	C	T	Gene expression	NCIT_C16608	eQTLGen	eQTLGen	European	2018	Whole blood	KIAA1683	ENSG00000130518	-	NA	NA	6.8e-24	-	27063	34	-	eQTLGen_eQTL_EUR_2018
rs376008	rs376008	chr19:18189568	C	T	Gene expression	NCIT_C16608	Joehanes R	28122634	Mixed	2017	Whole blood	IL12RB1	-	3854693	0.0203	0.00203	2.164e-23	+	5257	1	-	Joehanes-R_eQTL_EUR_2017
rs376008	rs376008	chr19:18189568	C	T	Gene expression	NCIT_C16608	BIOSQTL	27918533	European	2017	Whole blood	MAST3;AC007192.6	ENSG00000099308;ENSG00000269145	ENSG00000099308;ENSG00000269145	NA	NA	2.406e-22	+	2116	1	-	BIOSQTL_eQTL_EUR_2017
rs376008	rs376008	chr19:18189568	C	T	Gene expression	NCIT_C16608	GTEx	25954001	Unspecified	2015	Lung	IL12RB1	ENSG00000096996.11	-	0.2781	0.03474	2.321e-14	+	383	1	-	GTEx-V7_eQTL_EUR_2017
rs376008	rs376008	chr19:18189568	C	T	Gene expression	NCIT_C16608	BLUEPRINT	27863251	European	2016	Neutrophils	IL12RB1	ENSG00000096996.10	-	0.7122	0.0983	4.399e-13	+	192	1	-	BLUEPRINT_eQTL_EUR_2016
rs376008	rs376008	chr19:18189568	C	T	Exon expression	NCIT_C16608	Geuvadis	24037378	European	2013	Lymphoblastoid cell lines	IL12RB1	ENSG00000096996.9	ENSG00000096996.9_18186559_18186678	NA	NA	4.551e-13	NA	462	1	-	Geuvadis_eQTL_EUR_2013
rs376008	rs376008	chr19:18189568	C	T	Gene expression	NCIT_C16608	eQTLGen	eQTLGen	European	2018	Whole blood	MPV17L2	ENSG00000254858	-	NA	NA	5.84e-12	-	27277	35	-	eQTLGen_eQTL_EUR_2018
rs376008	rs376008	chr19:18189568	C	T	Exon expression	NCIT_C16608	Geuvadis	24037378	European	2013	Lymphoblastoid cell lines	IL12RB1	ENSG00000096996.9	ENSG00000096996.9_18188326_18188465	NA	NA	2.119e-11	NA	462	1	-	Geuvadis_eQTL_EUR_2013
rs376008	rs376008	chr19:18189568	C	T	Gene expression	NCIT_C16608	GTEx	25954001	Unspecified	2015	Whole blood	IL12RB1	ENSG00000096996.11	-	0.1962	0.02855	3.667e-11	+	369	1	-	GTEx-V7_eQTL_EUR_2017
rs376008	rs376008	chr19:18189568	C	T	Gene expression	NCIT_C16608	BLUEPRINT	27863251	European	2016	Monocytes	IL12RB1	ENSG00000096996.10	-	0.6393	0.1003	1.861e-10	+	194	1	-	BLUEPRINT_eQTL_EUR_2016
rs376008	rs376008	chr19:18189568	C	T	Exon expression	NCIT_C16608	Geuvadis	24037378	European	2013	Lymphoblastoid cell lines	IL12RB1	ENSG00000096996.9	ENSG00000096996.9_18182922_18183159	NA	NA	2.27e-10	NA	462	1	-	Geuvadis_eQTL_EUR_2013
rs376008	rs376008	chr19:18189568	C	T	Gene expression	NCIT_C16608	BLUEPRINT	27863251	European	2016	T cells	IL12RB1	ENSG00000096996.10	-	0.695	0.1099	2.582e-10	+	169	1	-	BLUEPRINT_eQTL_EUR_2016
rs376008	rs376008	chr19:18189568	C	T	Exon expression	NCIT_C16608	Geuvadis	24037378	European	2013	Lymphoblastoid cell lines	IL12RB1	ENSG00000096996.9	ENSG00000096996.9_18170371_18170423	NA	NA	2.692e-10	NA	462	1	-	Geuvadis_eQTL_EUR_2013
rs376008	rs376008	chr19:18189568	C	T	Gene expression	NCIT_C16608	GTEx	25954001	Unspecified	2015	Whole blood	IL12RB1	ENSG00000096996.11	-	0.1984	0.03078	4.652e-10	+	338	1	-	GTEx-V6p_eQTL_EUR_2016
rs376008	rs376008	chr19:18189568	C	T	Exon expression	NCIT_C16608	Geuvadis	24037378	European	2013	Lymphoblastoid cell lines	IL12RB1	ENSG00000096996.9	ENSG00000096996.9_18184327_18184409	NA	NA	5.628e-10	NA	462	1	-	Geuvadis_eQTL_EUR_2013
rs376008	rs376008	chr19:18189568	C	T	Gene expression	NCIT_C16608	BIOSQTL	27918533	European	2017	Whole blood	RAB3A;MPV17L2	ENSG00000105649;ENSG00000254858	ENSG00000105649;ENSG00000254858	NA	NA	3.591e-09	-	2116	1	-	BIOSQTL_eQTL_EUR_2017
rs376008	rs376008	chr19:18189568	C	T	Gene expression	NCIT_C16608	BLUEPRINT	27863251	European	2016	Monocytes	MAST3	ENSG00000099308.5	-	0.5967	0.1011	3.618e-09	+	194	1	-	BLUEPRINT_eQTL_EUR_2016
rs376008	rs376008	chr19:18189568	C	T	Gene expression	NCIT_C16608	Geuvadis	24037378	European	2013	Lymphoblastoid cell lines	IL12RB1	ENSG00000096996.9	ENSG00000096996.9	NA	NA	5.032e-09	NA	462	1	-	Geuvadis_eQTL_EUR_2013
rs376008	rs376008	chr19:18189568	C	T	Gene expression	NCIT_C16608	GTEx	25954001	Unspecified	2015	Spleen	IL12RB1	ENSG00000096996.11	-	0.4591	0.07355	6.254e-09	+	146	1	-	GTEx-V7_eQTL_EUR_2017
rs376008	rs376008	chr19:18189568	C	T	Gene expression	NCIT_C16608	eQTLGen	eQTLGen	European	2018	Whole blood	IL12RB1	ENSG00000096996	-	NA	NA	3.27000000000002e-310	+	27277	35	-	eQTLGen_eQTL_EUR_2018
other traits
snp	rsid	hg19_coordinates	a1	a2	trait	efo	study	pmid	ancestry	year	beta	se	p	direction	n	n_cases	n_controls	n_studies	unit	dataset
rs376008	rs376008	chr19:18189568	C	T	Blood protein levels	EFO_0008140	Suhre K	28240269	European	2017	-0.7569	0.04313	6e-69	-	-	-	-	-	unit decrease	NHGRI-EBI_GWAS_Catalog
RGMB
gene expression
snp	rsid	hg19_coordinates	a1	a2	trait	efo	study	pmid	ancestry	year	tissue	exp_gene	exp_ensembl	probe	beta	se	p	direction	n	n_studies	unit	dataset
rs1563317	rs1563317	chr5:97768486	G	A	Gene expression	NCIT_C16608	GTEx	25954001	Unspecified	2015	Esophagus gastroesophageal junction	RGMB	ENSG00000174136.7	-	0.2957	0.04042	8.741e-12	+	213	1	-	GTEx-V7_eQTL_EUR_2017
rs1563317	rs1563317	chr5:97768486	G	A	Gene expression	NCIT_C16608	GTEx	25954001	Unspecified	2015	Esophagus mucosa	RGMB	ENSG00000174136.7	-	0.2804	0.04105	4.925e-11	+	358	1	-	GTEx-V7_eQTL_EUR_2017
rs1563317	rs1563317	chr5:97768486	G	A	Gene expression	NCIT_C16608	GTEx	25954001	Unspecified	2015	Esophagus muscularis	RGMB	ENSG00000174136.7	-	0.2201	0.03314	1.577e-10	+	335	1	-	GTEx-V7_eQTL_EUR_2017
rs1563317	rs1563317	chr5:97768486	G	A	Gene expression	NCIT_C16608	eQTLGen	eQTLGen	European	2018	Whole blood	RGMB	ENSG00000174136	-	NA	NA	1.22e-158	-	25897	34	-	eQTLGen_eQTL_EUR_2018
other traits
No trait reported
RSPO3
gene expression
snp	rsid	hg19_coordinates	a1	a2	trait	efo	study	pmid	ancestry	year	tissue	exp_gene	exp_ensembl	probe	beta	se	p	direction	n	n_studies	unit	dataset
rs2489623	rs2489623	chr6:127455821	A	C	Gene expression	NCIT_C16608	MuTHER	22941192	European	2012	Adipose subcutaneous	RSPO3	-	ILMN_1681983	-0.1451	0.02056	1.691e-12	-	776	1	-	MuTHER_eQTL_EUR_2012
rs2489623	rs2489623	chr6:127455821	A	C	Gene expression	NCIT_C16608	eQTLGen	eQTLGen	European	2018	Whole blood	RNF146	ENSG00000118518	-	NA	NA	3e-18	+	30605	34	-	eQTLGen_eQTL_EUR_2018
other traits
snp	rsid	hg19_coordinates	a1	a2	trait	efo	study	pmid	ancestry	year	beta	se	p	direction	n	n_cases	n_controls	n_studies	unit	dataset
rs2489623	rs2489623	chr6:127455821	A	C	Heel bone mineral density	EFO_0009270	Neale B	UKBB	European	2017	-0.06003	0.00312	2.145e-82	-	194398	0	194398	1	IVNT	Neale-B_UKBB_EUR_2017
rs2489623	rs2489623	chr6:127455821	A	C	Heel bone mineral density left	EFO_0009270	Neale B	UKBB	European	2017	-0.06545	0.004157	8.773e-56	-	106254	0	106254	1	IVNT	Neale-B_UKBB_EUR_2017
rs2489623	rs2489623	chr6:127455821	A	C	Heel bone mineral density right	EFO_0009270	Neale B	UKBB	European	2017	-0.06431	0.004132	1.461e-54	-	106251	0	106251	1	IVNT	Neale-B_UKBB_EUR_2017
rs2489623	rs2489623	chr6:127455821	A	C	Waist hip ratio adjusted for BMI	EFO_0007788	GIANT	25673412	Mixed	2015	-0.04	0.0033	8.5e-34	-	224221	0	224221	109	IVNT	GIANT_WHRadjBMI_Mixed_2015
rs2489623	rs2489623	chr6:127455821	A	C	Waist hip ratio	EFO_0004343	GIANT	25673412	European	2015	-0.037	0.0033	2.8e-29	-	211983	0	211983	101	IVNT	GIANT_WHR_EUR_2015
rs2489623	rs2489623	chr6:127455821	A	C	Waist hip ratio	EFO_0004343	GIANT	25673412	Mixed	2015	-0.036	0.0032	3.6e-29	-	226366	0	226366	101	IVNT	GIANT_WHR_Mixed_2015
rs2489623	rs2489623	chr6:127455821	A	C	Waist hip ratio adjusted for smoking	EFO_0007788	GIANT	28443625	European	2017	-0.0384	0.0036	2.498e-26	-	166470	0	166470	66	IVNT	GIANT_WHR-adjusted-Smoking_EUR_2017
rs2489623	rs2489623	chr6:127455821	A	C	Waist hip ratio adjusted for physical activity	EFO_0007788	GIANT	28448500	European	2017	-0.0398	0.0039	6.41e-24	-	149306	0	149306	52	IVNT	GIANT_WHR-adjusted-PA_EUR_2017
rs2489623	rs2489623	chr6:127455821	A	C	Waist hip ratio adjusted for smoking	EFO_0007788	GIANT	28443625	Mixed	2017	-0.0342	0.0034	7.44e-24	-	187155	0	187155	73	IVNT	GIANT_WHR-adjusted-Smoking_Mixed_2017
rs2489623	rs2489623	chr6:127455821	A	C	Waist hip ratio in females	EFO_0004343	GIANT	25673412	Mixed	2015	-0.043	0.0043	9.2e-24	-	124452	0	124452	101	IVNT	GIANT_WHR-F_Mixed_2015
rs2489623	rs2489623	chr6:127455821	A	C	Waist hip ratio in physically active indivdiuals	EFO_0004343	GIANT	28448500	European	2017	-0.044	0.0045	5.31e-23	-	114151	0	114151	52	IVNT	GIANT_WHR-Active_EUR_2017
rs2489623	rs2489623	chr6:127455821	A	C	Waist hip ratio adjusted for physical activity in females	EFO_0007788	GIANT	28448500	Mixed	2017	-0.0472	0.0048	8.19e-23	-	95662	0	95662	48	IVNT	GIANT_WHR-adjusted-PA-F_Mixed_2017
rs2489623	rs2489623	chr6:127455821	A	C	Waist hip ratio adjusted for physical activity	EFO_0007788	GIANT	28448500	Mixed	2017	-0.0357	0.0037	1.8e-22	-	167871	0	167871	55	IVNT	GIANT_WHR-adjusted-PA_Mixed_2017
rs2489623	rs2489623	chr6:127455821	A	C	Waist hip ratio in physically active females	EFO_0004343	GIANT	28448500	Mixed	2017	-0.0516	0.0055	4.97e-21	-	72610	0	72610	48	IVNT	GIANT_WHR-Active-F_Mixed_2017
rs2489623	rs2489623	chr6:127455821	A	C	Waist hip ratio in physically active indivdiuals	EFO_0004343	GIANT	28448500	Mixed	2017	-0.0397	0.0043	1.77e-20	-	124986	0	124986	55	IVNT	GIANT_WHR-Active_Mixed_2017
rs2489623	rs2489623	chr6:127455821	A	C	Waist circumference adjusted for BMI	EFO_0004342	GIANT	25673412	Mixed	2015	-0.029	0.0032	2.3e-19	-	245493	0	245493	109	IVNT	GIANT_WCadjBMI_Mixed_2015
rs2489623	rs2489623	chr6:127455821	A	C	Waist circumference adjusted for smoking in females	EFO_0007789	GIANT	28443625	Mixed	2017	-0.0406	0.0045	3.735e-19	-	106402	0	106402	69	IVNT	GIANT_WHR-adjusted-Smoking-F_Mixed_2017
rs2489623	rs2489623	chr6:127455821	A	C	Waist hip ratio adjusted for BMI in females greater than 50 years of age	EFO_0007788	GIANT	26426971	European	2015	-0.045	0.0057	3.2e-15	-	70918	0	70918	114	IVNT	GIANT_WHRadjBMI-F-GT-50_EUR_2015
rs2489623	rs2489623	chr6:127455821	A	C	Waist hip ratio adjusted for BMI in females less than or equal to 50 years of age	EFO_0007788	GIANT	26426971	European	2015	-0.054	0.0071	2.8e-14	-	43767	0	43767	114	IVNT	GIANT_WHRadjBMI-F-LE-50_EUR_2015
rs2489623	rs2489623	chr6:127455821	A	C	Waist hip ratio	EFO_0004343	Heid IM	20935629	European	2010	NA	NA	5.74e-14	NA	77149	0	77149	32	IVNT	GIANT_WHR_EUR_2010
rs2489623	rs2489623	chr6:127455821	A	C	Waist hip ratio	NCIT_C17651	Heid IM	20935629	European	2010	NA	NA	5.74e-14	NA	77167	-	-	-	-	GRASP
rs2489623	rs2489623	chr6:127455821	A	C	Waist hip ratio	EFO_0004343	GIANT	23754948	European	2013	-0.0379	0.005149	1.82e-13	-	77294	0	77294	46	IVNT	GIANT_WHR_EUR_2013
rs2489623	rs2489623	chr6:127455821	A	C	Waist hip ratio in non-smokers	EFO_0004343	GIANT	28443625	European	2017	-0.0198	0.0028	1.948e-12	-	129642	0	129642	66	IVNT	GIANT_WHR-Non-smokers_EUR_2017
rs2489623	rs2489623	chr6:127455821	A	C	Waist circumference in female non-smokers	EFO_0004342	GIANT	28443625	Mixed	2017	-0.0338	0.0049	4.041e-12	-	96411	0	96411	70	IVNT	GIANT_Waist-Non-smokers-F_Mixed_2017
rs2489623	rs2489623	chr6:127455821	A	C	Waist hip ratio in non-smokers	EFO_0004343	GIANT	28443625	Mixed	2017	-0.0188	0.0027	4.116e-12	-	147899	0	147899	73	IVNT	GIANT_WHR-Non-smokers_Mixed_2017
rs2489623	rs2489623	chr6:127455821	A	C	Waist hip ratio in females	EFO_0004343	GIANT	23754948	European	2013	-0.048	0.007	6.34e-12	-	42723	0	42723	46	IVNT	GIANT_WHR-F_EUR_2013
rs2489623	rs2489623	chr6:127455821	A	C	Waist circumference in non-smokers	EFO_0004342	GIANT	28443625	European	2017	-0.028	0.0041	6.854e-12	-	145055	0	145055	68	IVNT	GIANT_Waist-Non-smokers_EUR_2017
rs2489623	rs2489623	chr6:127455821	A	C	Waist circumference in non-smokers	EFO_0004342	GIANT	28443625	Mixed	2017	-0.0257	0.0038	1.948e-11	-	164442	0	164442	74	IVNT	GIANT_Waist-Non-smokers_Mixed_2017
rs2489623	rs2489623	chr6:127455821	A	C	Waist circumference adjusted for smoking in females	EFO_0007789	GIANT	28443625	Mixed	2017	-0.0288	0.0044	3.662e-11	-	115889	0	115889	70	IVNT	GIANT_Waist-adjusted-Smoking-F_Mixed_2017
rs2489623	rs2489623	chr6:127455821	A	C	Waist circumference adjusted for smoking	EFO_0007789;EFO_0004318	GIANT	28443625	European	2017	-0.0234	0.0036	1.244e-10	-	182502	0	182502	68	IVNT	GIANT_Waist-adjusted-Smoking_EUR_2017
rs2489623	rs2489623	chr6:127455821	A	C	Hemoglobin concentration	EFO_0004586	Astle W	27863252	European	2016	-0.02277	0.003558	1.566e-10	-	173480	0	173480	2	IVNT	Astle-W_Blood-Cell-Traits_EUR_2016
rs2489623	rs2489623	chr6:127455821	A	C	Waist circumference adjusted for smoking	EFO_0007789;EFO_0004318	GIANT	28443625	Mixed	2017	-0.0216	0.0034	1.724e-10	-	204584	0	204584	74	IVNT	GIANT_Waist-adjusted-Smoking_Mixed_2017
rs2489623	rs2489623	chr6:127455821	A	C	Waist hip ratio in female non-smokers	EFO_0004343	GIANT	28443625	Mixed	2017	-0.0208	0.0033	3.267e-10	-	86812	0	86812	69	IVNT	GIANT_WHR-Non-smokers-F_Mixed_2017
rs2489623	rs2489623	chr6:127455821	A	C	High density lipoprotein	EFO_0004612	GLGC	24097068	European	2013	0.0198	0.0034	7.376e-10	+	187056	0	187056	60	IVNT	GLGC_HDL_EUR_2013
rs2489623	rs2489623	chr6:127455821	A	C	Hip circumference	EFO_0005093	Neale B	UKBB	European	2017	0.01477	0.002412	9.08e-10	+	336601	0	336601	1	IVNT	Neale-B_UKBB_EUR_2017
rs2489623	rs2489623	chr6:127455821	A	C	Waist circumference in physically active indivdiuals	EFO_0004342	GIANT	28448500	European	2017	-0.0257	0.0043	1.51e-09	-	127554	0	127554	55	IVNT	GIANT_Waist-Active_EUR_2017
rs2489623	rs2489623	chr6:127455821	A	C	Hematocrit	EFO_0004586	Astle W	27863252	European	2016	-0.02115	0.003542	2.367e-09	-	173480	0	173480	2	IVNT	Astle-W_Blood-Cell-Traits_EUR_2016
rs2489623	rs2489623	chr6:127455821	A	C	Red blood cell count	EFO_0004586	Astle W	27863252	European	2016	-0.02121	0.003563	2.648e-09	-	173480	0	173480	2	IVNT	Astle-W_Blood-Cell-Traits_EUR_2016
rs2489623	rs2489623	chr6:127455821	A	C	Waist hip ratio in males	EFO_0004343	GIANT	25673412	Mixed	2015	-0.028	0.0047	5.1e-09	-	99892	0	99892	101	IVNT	GIANT_WHR-M_Mixed_2015
CTSA
gene expression
snp	rsid	hg19_coordinates	a1	a2	trait	efo	study	pmid	ancestry	year	tissue	exp_gene	exp_ensembl	probe	beta	se	p	direction	n	n_studies	unit	dataset
rs7897379	rs7897379	chr10:65301725	C	T	Gene expression	NCIT_C16608	eQTLGen	eQTLGen	European	2018	Whole blood	NRBF2	ENSG00000148572	-	NA	NA	3.69e-30	+	14257	16	-	eQTLGen_eQTL_EUR_2018
rs7897379	rs7897379	chr10:65301725	C	T	Gene expression	NCIT_C16608	Joehanes R	28122634	Mixed	2017	Whole blood		-	3249043	0.0655	0.00708	3.243e-20	+	5257	1	-	Joehanes-R_eQTL_EUR_2017
rs7897379	rs7897379	chr10:65301725	C	T	Gene expression	NCIT_C16608	eQTLGen	eQTLGen	European	2018	Whole blood	REEP3	ENSG00000165476	-	NA	NA	6.59e-15	+	26603	36	-	eQTLGen_eQTL_EUR_2018
rs7897379	rs7897379	chr10:65301725	C	T	Gene expression	NCIT_C16608	Joehanes R	28122634	Mixed	2017	Whole blood	ENKUR	-	3281762	-0.0304	0.00422	7.023e-13	-	5257	1	-	Joehanes-R_eQTL_EUR_2017
rs7897379	rs7897379	chr10:65301725	C	T	Gene expression	NCIT_C16608	GTEx	25954001	Unspecified	2015	Esophagus mucosa	NRBF2	ENSG00000148572.10	-	-0.3292	0.04618	1.714e-11	-	241	1	-	GTEx-V6p_eQTL_EUR_2016
rs7897379	rs7897379	chr10:65301725	C	T	Gene expression	NCIT_C16608	GTEx	25954001	Unspecified	2015	Brain cortex	NRBF2	ENSG00000148572.10	-	-0.3924	0.05159	7.159e-11	-	96	1	-	GTEx-V6p_eQTL_EUR_2016
rs7897379	rs7897379	chr10:65301725	C	T	Gene expression	NCIT_C16608	GTEx	25954001	Unspecified	2015	Thyroid	MRPL35P2	ENSG00000232075.1	-	-0.3441	0.05357	4.592e-10	-	399	1	-	GTEx-V7_eQTL_EUR_2017
rs7897379	rs7897379	chr10:65301725	C	T	Gene expression	NCIT_C16608	GTEx	25954001	Unspecified	2015	Nerve tibial	NRBF2	ENSG00000148572.10	-	-0.3347	0.0531	1.646e-09	-	256	1	-	GTEx-V6p_eQTL_EUR_2016
rs7897379	rs7897379	chr10:65301725	C	T	Gene expression	NCIT_C16608	GTEx	25954001	Unspecified	2015	Artery aorta	MRPL35P2	ENSG00000232075.1	-	-0.4384	0.06984	1.881e-09	-	267	1	-	GTEx-V7_eQTL_EUR_2017
rs7897379	rs7897379	chr10:65301725	C	T	Gene expression	NCIT_C16608	Joehanes R	28122634	Mixed	2017	Whole blood	CXCL5	-	2773369	0.0178	0.00298	2.4e-09	+	5257	1	-	Joehanes-R_eQTL_EUR_2017
rs7897379	rs7897379	chr10:65301725	C	T	Gene expression	NCIT_C16608	Joehanes R	28122634	Mixed	2017	Whole blood	AQP10	-	2360186	0.0148	0.00252	4.288e-09	+	5257	1	-	Joehanes-R_eQTL_EUR_2017
rs7897379	rs7897379	chr10:65301725	C	T	Gene expression	NCIT_C16608	GTEx	25954001	Unspecified	2015	Adipose visceral omentum	MRPL35P2	ENSG00000232075.1	-	-0.3657	0.06022	4.446e-09	-	313	1	-	GTEx-V7_eQTL_EUR_2017
rs7897379	rs7897379	chr10:65301725	C	T	Gene expression	NCIT_C16608	GTEx	25954001	Unspecified	2015	Artery tibial	MRPL35P2	ENSG00000232075.1	-	-0.4337	0.0714	4.774e-09	-	285	1	-	GTEx-V6p_eQTL_EUR_2016
rs7897379	rs7897379	chr10:65301725	C	T	Gene expression	NCIT_C16608	GTEx	25954001	Unspecified	2015	Brain frontal cortex ba9	NRBF2	ENSG00000148572.10	-	-0.4068	0.06252	9.776e-09	-	92	1	-	GTEx-V6p_eQTL_EUR_2016
other traits
snp	rsid	hg19_coordinates	a1	a2	trait	efo	study	pmid	ancestry	year	beta	se	p	direction	n	n_cases	n_controls	n_studies	unit	dataset
rs7897379	rs7897379	chr10:65301725	C	T	Mean platelet volume	EFO_0004586	Astle W	27863252	European	2016	-0.1115	0.003617	1.08e-208	-	173480	0	173480	2	IVNT	Astle-W_Blood-Cell-Traits_EUR_2016
rs7897379	rs7897379	chr10:65301725	C	T	Platelet count	EFO_0004586	Astle W	27863252	European	2016	0.06274	0.00365	3.155e-66	+	173480	0	173480	2	IVNT	Astle-W_Blood-Cell-Traits_EUR_2016
rs7897379	rs7897379	chr10:65301725	C	T	Platelet distribution width	EFO_0004586	Astle W	27863252	European	2016	-0.04923	0.003598	1.263e-42	-	173480	0	173480	2	IVNT	Astle-W_Blood-Cell-Traits_EUR_2016
rs7897379	rs7897379	chr10:65301725	C	T	Neutrophil count	EFO_0004586	Astle W	27863252	European	2016	-0.03515	0.003585	1.071e-22	-	173480	0	173480	2	IVNT	Astle-W_Blood-Cell-Traits_EUR_2016
rs7897379	rs7897379	chr10:65301725	C	T	Sum neutrophil eosinophil counts	EFO_0004586	Astle W	27863252	European	2016	-0.03493	0.003588	2.168e-22	-	173480	0	173480	2	IVNT	Astle-W_Blood-Cell-Traits_EUR_2016
rs7897379	rs7897379	chr10:65301725	C	T	Sum basophil neutrophil counts	EFO_0004586	Astle W	27863252	European	2016	-0.03438	0.003591	1.046e-21	-	173480	0	173480	2	IVNT	Astle-W_Blood-Cell-Traits_EUR_2016
rs7897379	rs7897379	chr10:65301725	C	T	Granulocyte count	EFO_0004586	Astle W	27863252	European	2016	-0.03416	0.003594	2.009e-21	-	173480	0	173480	2	IVNT	Astle-W_Blood-Cell-Traits_EUR_2016
rs7897379	rs7897379	chr10:65301725	C	T	White blood cell count	EFO_0004586	Astle W	27863252	European	2016	-0.03403	0.003588	2.443e-21	-	173480	0	173480	2	IVNT	Astle-W_Blood-Cell-Traits_EUR_2016
rs7897379	rs7897379	chr10:65301725	C	T	Myeloid white cell count	EFO_0004586	Astle W	27863252	European	2016	-0.03319	0.003603	3.226e-20	-	173480	0	173480	2	IVNT	Astle-W_Blood-Cell-Traits_EUR_2016
rs7897379	rs7897379	chr10:65301725	C	T	Triglyceride levels	EFO_0004530	Spracklen CN	28334899	East Asian	2017	-0.0274	0.003055	3e-19	-	-	-	-	-	unit increase	NHGRI-EBI_GWAS_Catalog
rs7897379	rs7897379	chr10:65301725	C	T	Triglycerides	EFO_0004530	GLGC	24097068	European	2013	-0.0274	0.0033	1.271e-17	-	177861	0	177861	60	IVNT	GLGC_TG_EUR_2013
rs7897379	rs7897379	chr10:65301725	C	T	Impedance of arm right	-	Neale B	UKBB	European	2017	0.01382	0.001711	6.78e-16	+	331279	0	331279	1	IVNT	Neale-B_UKBB_EUR_2017
rs7897379	rs7897379	chr10:65301725	C	T	Impedance of arm left	-	Neale B	UKBB	European	2017	0.01372	0.001719	1.401e-15	+	331292	0	331292	1	IVNT	Neale-B_UKBB_EUR_2017
rs7897379	rs7897379	chr10:65301725	C	T	Granulocyte percentage of myeloid white cells	EFO_0004586	Astle W	27863252	European	2016	-0.02472	0.003577	4.824e-12	-	173480	0	173480	2	IVNT	Astle-W_Blood-Cell-Traits_EUR_2016
rs7897379	rs7897379	chr10:65301725	C	T	Triglycerides	EFO_0004530	GLGC	20686565	Mixed	2010	-0.0312	0.0049	7.553e-12	-	96598	0	96598	46	Z-score	GLGC_TG_Mixed_2010
rs7897379	rs7897379	chr10:65301725	C	T	Triglycerides	-	GLGC	20686565	Mixed	2010	NA	NA	7.553e-12	NA	100184	-	-	-	-	GRASP
rs7897379	rs7897379	chr10:65301725	C	T	Diastolic blood pressure	EFO_0006336	Neale B	UKBB	European	2017	-0.01604	0.002466	7.846e-11	-	317756	0	317756	1	IVNT	Neale-B_UKBB_EUR_2017
rs7897379	rs7897379	chr10:65301725	C	T	Qualifications: none	EFO_0004784	Neale B	UKBB	European	2017	-0.005811	0.0009251	3.354e-10	-	334070	57567	276503	1	risk diff	Neale-B_UKBB_EUR_2017
rs7897379	rs7897379	chr10:65301725	C	T	Platelet count	EFO_0004309	Qayyum R	22423221	African	2012	NA	NA	3.61e-10	NA	16388	-	-	-	-	GRASP
rs7897379	rs7897379	chr10:65301725	C	T	Impedance of whole body	-	Neale B	UKBB	European	2017	0.01148	0.001856	6.119e-10	+	331284	0	331284	1	IVNT	Neale-B_UKBB_EUR_2017
rs7897379	rs7897379	chr10:65301725	C	T	Monocyte percentage of white cells	EFO_0004586	Astle W	27863252	European	2016	0.02145	0.003567	1.802e-09	+	173480	0	173480	2	IVNT	Astle-W_Blood-Cell-Traits_EUR_2016
rs7897379	rs7897379	chr10:65301725	C	T	Height	EFO_0004339	Neale B	UKBB	European	2017	0.0101	0.001729	5.3e-09	+	336474	0	336474	1	IVNT	Neale-B_UKBB_EUR_2017
rs7897379	rs7897379	chr10:65301725	C	T	Neutrophil percentage of white cells	EFO_0004586	Astle W	27863252	European	2016	-0.02077	0.003572	6.032e-09	-	173480	0	173480	2	IVNT	Astle-W_Blood-Cell-Traits_EUR_2016
rs7897379	rs7897379	chr10:65301725	C	T	Basophil percentage of granulocytes	EFO_0004586	Astle W	27863252	European	2016	0.02034	0.003508	6.729e-09	+	173480	0	173480	2	IVNT	Astle-W_Blood-Cell-Traits_EUR_2016
rs7897379	rs7897379	chr10:65301725	C	T	Linoleic acid 18:2n6	EFO_0005110	CHARGE	24823311	European	2014	-0.2578	0.0449	9.672e-09	-	8631	0	8631	5	%	CHARGE_Linoleic-acid_EUR_2014
DNAJB9
gene expression
snp	rsid	hg19_coordinates	a1	a2	trait	efo	study	pmid	ancestry	year	tissue	exp_gene	exp_ensembl	probe	beta	se	p	direction	n	n_studies	unit	dataset
rs1801689	rs1801689	chr17:64210580	C	A	Gene expression	NCIT_C16608	eQTLGen	eQTLGen	European	2018	Whole blood	PRKCA	ENSG00000154229	-	NA	NA	6.41e-12	+	27041	26	-	eQTLGen_eQTL_EUR_2018
other traits
snp	rsid	hg19_coordinates	a1	a2	trait	efo	study	pmid	ancestry	year	beta	se	p	direction	n	n_cases	n_controls	n_studies	unit	dataset
rs1801689	rs1801689	chr17:64210580	C	A	Plateletcrit	EFO_0004586	Astle W	27863252	European	2016	0.1148	0.01069	6.508e-27	+	173480	0	173480	2	IVNT	Astle-W_Blood-Cell-Traits_EUR_2016
rs1801689	rs1801689	chr17:64210580	C	A	Blood protein levels	EFO_0008140	Suhre K	28240269	European	2017	1.132	0.1262	3e-19	+	-	-	-	-	unit increase	NHGRI-EBI_GWAS_Catalog
rs1801689	rs1801689	chr17:64210580	C	A	Platelet count	EFO_0004586	Astle W	27863252	European	2016	0.09083	0.01066	1.573e-17	+	173480	0	173480	2	IVNT	Astle-W_Blood-Cell-Traits_EUR_2016
rs1801689	rs1801689	chr17:64210580	C	A	LDL cholesterol	EFO_0004195	Asselbergs	23063622	European	2012	NA	NA	9.41e-14	NA	66240	-	-	-	-	GRASP
rs1801689	rs1801689	chr17:64210580	C	A	Low density lipoprotein	EFO_0004611	GLGC	24097068	European	2013	0.1028	0.0139	9.809e-12	+	111143	0	111143	60	IVNT	GLGC_LDL_EUR_2013
rs1801689	rs1801689	chr17:64210580	C	A	LDL cholesterol	EFO_0004611	GLGC	24097068	European	2013	0.103	0.01513	1e-11	+	-	-	-	-	unit increase	NHGRI-EBI_GWAS_Catalog
rs1801689	rs1801689	chr17:64210580	C	A	Blood protein levels	EFO_0008140	Suhre K	28240269	European	2017	0.7217	0.117	7e-10	+	-	-	-	-	unit increase	NHGRI-EBI_GWAS_Catalog
FLT4
gene expression
snp	rsid	hg19_coordinates	a1	a2	trait	efo	study	pmid	ancestry	year	tissue	exp_gene	exp_ensembl	probe	beta	se	p	direction	n	n_studies	unit	dataset
rs34221241	rs34221241	chr5:180057293	C	T	Gene expression	NCIT_C16608	eQTLGen	eQTLGen	European	2018	Whole blood	SCGB3A1	ENSG00000161055	-	NA	NA	6e-41	-	27578	31	-	eQTLGen_eQTL_EUR_2018
rs34221241	rs34221241	chr5:180057293	C	T	Gene expression	NCIT_C16608	eQTLGen	eQTLGen	European	2018	Whole blood	FLT4	ENSG00000037280	-	NA	NA	1.06e-11	-	22787	30	-	eQTLGen_eQTL_EUR_2018
rs34221241	rs34221241	chr5:180057293	C	T	Gene expression	NCIT_C16608	BIOSQTL	27918533	European	2017	Whole blood	FLT4	ENSG00000037280	ENSG00000037280	NA	NA	9.944e-11	-	2116	1	-	BIOSQTL_eQTL_EUR_2017
rs34221241	rs34221241	chr5:180057293	C	T	Gene expression	NCIT_C16608	BIOSQTL	27918533	European	2017	Whole blood	SCGB3A1	ENSG00000161055	ENSG00000161055	NA	NA	2.579e-10	-	2116	1	-	BIOSQTL_eQTL_EUR_2017
other traits
No trait reported
FST
gene expression
snp	rsid	hg19_coordinates	a1	a2	trait	efo	study	pmid	ancestry	year	tissue	exp_gene	exp_ensembl	probe	beta	se	p	direction	n	n_studies	unit	dataset
rs1260326	rs1260326	chr2:27730940	C	T	Gene expression	NCIT_C16608	eQTLGen	eQTLGen	European	2018	Whole blood	NRBP1	ENSG00000115216	-	NA	NA	7.65e-93	-	31300	36	-	eQTLGen_eQTL_EUR_2018
rs1260326	rs1260326	chr2:27730940	C	T	Gene expression	NCIT_C16608	eQTLGen	eQTLGen	European	2018	Whole blood	KRTCAP3	ENSG00000157992	-	NA	NA	8.54e-68	+	14263	16	-	eQTLGen_eQTL_EUR_2018
rs1260326	rs1260326	chr2:27730940	C	T	Gene expression	NCIT_C16608	eQTLGen	eQTLGen	European	2018	Whole blood	ATRAID	ENSG00000138085	-	NA	NA	6.86e-61	+	25092	33	-	eQTLGen_eQTL_EUR_2018
rs1260326	rs1260326	chr2:27730940	C	T	Gene expression	NCIT_C16608	eQTLGen	eQTLGen	European	2018	Whole blood	SLC5A6	ENSG00000138074	-	NA	NA	4.66e-54	-	31300	36	-	eQTLGen_eQTL_EUR_2018
rs1260326	rs1260326	chr2:27730940	C	T	Gene expression	NCIT_C16608	BIOSQTL	27918533	European	2017	Whole blood	KRTCAP3	ENSG00000157992	ENSG00000157992	NA	NA	9.534e-34	+	2116	1	-	BIOSQTL_eQTL_EUR_2017
rs1260326	rs1260326	chr2:27730940	C	T	Gene expression	NCIT_C16608	BIOSQTL	27918533	European	2017	Whole blood	NRBP1	ENSG00000115216	ENSG00000115216	NA	NA	2.99e-32	-	2116	1	-	BIOSQTL_eQTL_EUR_2017
rs1260326	rs1260326	chr2:27730940	C	T	Gene expression	NCIT_C16608	eQTLGen	eQTLGen	European	2018	Whole blood	PPM1G	ENSG00000115241	-	NA	NA	2.64e-26	-	31086	35	-	eQTLGen_eQTL_EUR_2018
rs1260326	rs1260326	chr2:27730940	C	T	Gene expression	NCIT_C16608	eQTLGen	eQTLGen	European	2018	Whole blood	MYLIP	ENSG00000007944	-	NA	NA	1.22e-23	+	31300	36	-	eQTLGen_eQTL_EUR_2018
rs1260326	rs1260326	chr2:27730940	C	T	Gene expression	NCIT_C16608	STARNET	25720628	European	2015	Liver	C2orf16	ENSG00000221843.2	-	NA	NA	4.93e-23	NA	600	1	-	eQTL_2017
rs1260326	rs1260326	chr2:27730940	C	T	Gene expression	NCIT_C16608	eQTLGen	eQTLGen	European	2018	Whole blood	SNX17	ENSG00000115234	-	NA	NA	1.16e-19	-	26225	35	-	eQTLGen_eQTL_EUR_2018
rs1260326	rs1260326	chr2:27730940	C	T	Gene expression	NCIT_C16608	GTEx	25954001	Unspecified	2015	Muscle skeletal	SNX17	ENSG00000115234.6	-	-0.3023	0.03219	3.736e-19	-	491	1	-	GTEx-V7_eQTL_EUR_2017
rs1260326	rs1260326	chr2:27730940	C	T	Gene expression	NCIT_C16608	GTEx	25954001	Unspecified	2015	Cells transformed fibroblasts	-	ENSG00000234072.1	-	-0.5192	0.05992	8.111e-16	-	272	1	-	GTEx-V6p_eQTL_EUR_2016
rs1260326	rs1260326	chr2:27730940	C	T	Gene expression	NCIT_C16608	Joehanes R	28122634	Mixed	2017	Whole blood	NRBP1	-	2474527	-0.0158	0.00203	8.063e-15	-	5257	1	-	Joehanes-R_eQTL_EUR_2017
rs1260326	rs1260326	chr2:27730940	C	T	Gene expression	NCIT_C16608	GTEx	25954001	Unspecified	2015	Thyroid	FNDC4	ENSG00000115226.5	-	0.2857	0.03852	1.009e-12	+	399	1	-	GTEx-V7_eQTL_EUR_2017
rs1260326	rs1260326	chr2:27730940	C	T	Gene expression	NCIT_C16608	eQTLGen	eQTLGen	European	2018	Whole blood	ABCG1	ENSG00000160179	-	NA	NA	1.4e-12	+	31300	36	-	eQTLGen_eQTL_EUR_2018
rs1260326	rs1260326	chr2:27730940	C	T	Exon expression	NCIT_C16608	Geuvadis	24037378	European	2013	Lymphoblastoid cell lines	GTF3C2	ENSG00000115207.8	ENSG00000115207.8_27573181_27573499	NA	NA	2.217e-12	NA	462	1	-	Geuvadis_eQTL_EUR_2013
rs1260326	rs1260326	chr2:27730940	C	T	Gene expression	NCIT_C16608	GTEx	25954001	Unspecified	2015	Testis	-	ENSG00000234072.1	-	-0.4249	0.05674	1.252e-11	-	157	1	-	GTEx-V6p_eQTL_EUR_2016
rs1260326	rs1260326	chr2:27730940	C	T	Gene expression	NCIT_C16608	Westra H	24013639	European	2013	Peripheral blood	SNX17	-	3360468	NA	NA	1.268e-11	NA	5311	1	-	Westra-H_eQTL_EUR_2013
rs1260326	rs1260326	chr2:27730940	C	T	Gene expression	NCIT_C16608	GTEx	25954001	Unspecified	2015	Muscle skeletal	SNX17	ENSG00000115234.6	-	-0.3004	0.04302	1.677e-11	-	361	1	-	GTEx-V6p_eQTL_EUR_2016
rs1260326	rs1260326	chr2:27730940	C	T	Gene expression	NCIT_C16608	eQTLGen	eQTLGen	European	2018	Whole blood	ABCA1	ENSG00000165029	-	NA	NA	8.71e-11	+	31300	36	-	eQTLGen_eQTL_EUR_2018
rs1260326	rs1260326	chr2:27730940	C	T	Gene expression	NCIT_C16608	GTEx	25954001	Unspecified	2015	Skin sun exposed lower leg	NRBP1	ENSG00000115216.9	-	-0.1687	0.02611	3.536e-10	-	414	1	-	GTEx-V7_eQTL_EUR_2017
rs1260326	rs1260326	chr2:27730940	C	T	Gene expression	NCIT_C16608	GTEx	25954001	Unspecified	2015	Esophagus mucosa	-	ENSG00000234072.1	-	-0.3649	0.05578	4.812e-10	-	241	1	-	GTEx-V6p_eQTL_EUR_2016
rs1260326	rs1260326	chr2:27730940	C	T	Gene expression	NCIT_C16608	GTEx	25954001	Unspecified	2015	Lung	-	ENSG00000234072.1	-	-0.3332	0.05189	7.394e-10	-	278	1	-	GTEx-V6p_eQTL_EUR_2016
rs1260326	rs1260326	chr2:27730940	C	T	Gene expression	NCIT_C16608	eQTLGen	eQTLGen	European	2018	Whole blood	EIF2B4	ENSG00000115211	-	NA	NA	7.66e-10	+	26011	34	-	eQTLGen_eQTL_EUR_2018
rs1260326	rs1260326	chr2:27730940	C	T	Gene expression	NCIT_C16608	Greenawalt	21602305	Mixed	2011	Liver	C2orf16	-	-	NA	NA	1.45e-09	NA	2318	1	-	GRASP
rs1260326	rs1260326	chr2:27730940	C	T	Gene expression	NCIT_C16608	eQTLGen	eQTLGen	European	2018	Whole blood	ZNF513	ENSG00000163795	-	NA	NA	2.16e-09	-	31300	36	-	eQTLGen_eQTL_EUR_2018
rs1260326	rs1260326	chr2:27730940	C	T	Exon expression	NCIT_C16608	Geuvadis	24037378	European	2013	Lymphoblastoid cell lines	NRBP1	ENSG00000115216.8	ENSG00000115216.8_27664134_27664197	NA	NA	2.411e-09	NA	462	1	-	Geuvadis_eQTL_EUR_2013
rs1260326	rs1260326	chr2:27730940	C	T	Gene expression	NCIT_C16608	GTEx	25954001	Unspecified	2015	Thyroid	-	ENSG00000234072.1	-	-0.3008	0.04904	3.581e-09	-	278	1	-	GTEx-V6p_eQTL_EUR_2016
rs1260326	rs1260326	chr2:27730940	C	T	Gene expression	NCIT_C16608	GTEx	25954001	Unspecified	2015	Whole blood	NRBP1	ENSG00000115216.9	-	-0.2551	0.04203	3.913e-09	-	338	1	-	GTEx-V6p_eQTL_EUR_2016
rs1260326	rs1260326	chr2:27730940	C	T	Exon expression	NCIT_C16608	Geuvadis	24037378	European	2013	Lymphoblastoid cell lines	NRBP1	ENSG00000115216.8	ENSG00000115216.8_27663270_27663375	NA	NA	6.619e-09	NA	462	1	-	Geuvadis_eQTL_EUR_2013
rs1260326	rs1260326	chr2:27730940	C	T	Gene expression	NCIT_C16608	eQTLGen	eQTLGen	European	2018	Whole blood	GPN1	ENSG00000198522	-	NA	NA	8.37e-09	+	31300	36	-	eQTLGen_eQTL_EUR_2018
other traits
snp	rsid	hg19_coordinates	a1	a2	trait	efo	study	pmid	ancestry	year	beta	se	p	direction	n	n_cases	n_controls	n_studies	unit	dataset
rs1260326	rs1260326	chr2:27730940	C	T	Triglyceride levels	EFO_0004530	Spracklen CN	28334899	East Asian	2017	-0.115	0.003384	4e-253	-	-	-	-	-	unit increase	NHGRI-EBI_GWAS_Catalog
rs1260326	rs1260326	chr2:27730940	C	T	Triglycerides	EFO_0004530	GLGC	24097068	European	2013	-0.115	0.00348	2e-239	-	-	-	-	-	mg/dL increase	NHGRI-EBI_GWAS_Catalog
rs1260326	rs1260326	chr2:27730940	C	T	Triglycerides	EFO_0004530	GLGC	24097068	European	2013	-0.1148	0.0034	2.29e-239	-	177765	0	177765	60	IVNT	GLGC_TG_EUR_2013
rs1260326	rs1260326	chr2:27730940	C	T	C reactive protein levels or triglyceride levels pleiotropy	EFO_0004530;EFO_0004458	Ligthart S	27286809	Unspecified	2016	NA	NA	4e-151	NA	-	-	-	-	-	NHGRI-EBI_GWAS_Catalog
rs1260326	rs1260326	chr2:27730940	C	T	Blood metabolite ratios	EFO_0005664	Shin SY	24816252	European	2014	-0.041	0.001581	3e-148	-	-	-	-	-	unit increase	NHGRI-EBI_GWAS_Catalog
rs1260326	rs1260326	chr2:27730940	C	T	Triglycerides	-	GLGC	20686565	Mixed	2010	NA	NA	1.3e-139	NA	100184	-	-	-	-	GRASP
rs1260326	rs1260326	chr2:27730940	C	T	Triglycerides	EFO_0004530	GLGC	20686565	Mixed	2010	-0.1159	0.0049	5.68e-133	-	96598	0	96598	46	Z-score	GLGC_TG_Mixed_2010
rs1260326	rs1260326	chr2:27730940	C	T	Triglycerides	EFO_0004530	GLGC	20686565	Mixed	2010	-8.76	0.357	6e-133	-	-	-	-	-	mg/dL increase	NHGRI-EBI_GWAS_Catalog
rs1260326	rs1260326	chr2:27730940	C	T	Triglycerides	-	GLGC	20686565	Mixed	2010	NA	NA	6e-133	NA	-	-	-	-	-	dbGaP
rs1260326	rs1260326	chr2:27730940	C	T	Triglycerides ln	-	Asselbergs	23063622	European	2012	NA	NA	5.08e-98	NA	66240	-	-	-	-	GRASP
rs1260326	rs1260326	chr2:27730940	C	T	Triglycerides	-	Asselbergs	23063622	European	2012	NA	NA	4.05e-88	NA	66240	-	-	-	-	GRASP
rs1260326	rs1260326	chr2:27730940	C	T	Triglycerides	EFO_0004530	Surakka I	25961943	European	2015	-0.123	0.006184	5e-88	-	-	-	-	-	SD increase	NHGRI-EBI_GWAS_Catalog
rs1260326	rs1260326	chr2:27730940	C	T	Blood metabolite levels	EFO_0005664	Shin SY	24816252	European	2014	-0.044	0.002358	1e-77	-	-	-	-	-	unit decrease	NHGRI-EBI_GWAS_Catalog
rs1260326	rs1260326	chr2:27730940	C	T	IFT172 gene expression in human omental fat	-	GLGC	20686565	Mixed	2010	NA	NA	2e-65	NA	100184	-	-	-	-	GRASP
rs1260326	rs1260326	chr2:27730940	C	T	C reactive protein levels or total cholesterol levels pleiotropy	EFO_0004574;EFO_0004458	Ligthart S	27286809	Unspecified	2016	NA	NA	3e-63	NA	-	-	-	-	-	NHGRI-EBI_GWAS_Catalog
rs1260326	rs1260326	chr2:27730940	C	T	IFT172 gene expression in peripheral blood leucocytes	NCIT_C36215;NCIT_C36249	Chambers JC	22001757	Mixed	2011	NA	NA	1.4e-57	NA	61089	-	-	-	-	GRASP
rs1260326	rs1260326	chr2:27730940	C	T	Blood metabolite levels	EFO_0005664;EFO_0006957	Korostishevsky M	25898920	European	2015	NA	NA	6e-56	NA	-	-	-	-	-	NHGRI-EBI_GWAS_Catalog
rs1260326	rs1260326	chr2:27730940	C	T	IFT172 trancript levels in human subcutaneous fat	HP_0009003;HP_0009017	GLGC	20686565	Mixed	2010	NA	NA	8e-54	NA	100184	-	-	-	-	GRASP
rs1260326	rs1260326	chr2:27730940	C	T	Plasma lactate levels	EFO_0007745	Tin A	26433129	Mixed	2015	-0.08	0.005266	4e-52	-	-	-	-	-	unit increase	NHGRI-EBI_GWAS_Catalog
rs1260326	rs1260326	chr2:27730940	C	T	IFT172 gene expression in adipose tissue	HP_0009003;NCIT_C19563	Chambers JC	22001757	Mixed	2011	NA	NA	1.5e-50	NA	61089	-	-	-	-	GRASP
rs1260326	rs1260326	chr2:27730940	C	T	Plasma lactate levels	EFO_0007745	Tin A	26433129	Mixed	2015	-0.08	0.00553	2e-47	-	-	-	-	-	unit increase	NHGRI-EBI_GWAS_Catalog
rs1260326	rs1260326	chr2:27730940	C	T	Trunk predicted mass	-	Neale B	UKBB	European	2017	0.02192	0.001559	6.871e-45	+	330995	0	330995	1	IVNT	Neale-B_UKBB_EUR_2017
rs1260326	rs1260326	chr2:27730940	C	T	Trunk fat-free mass	-	Neale B	UKBB	European	2017	0.02196	0.001564	9.385e-45	+	331030	0	331030	1	IVNT	Neale-B_UKBB_EUR_2017
rs1260326	rs1260326	chr2:27730940	C	T	Urate levels	EFO_0004531	GUGC	23263486	European	2012	-0.074	0.005274	1e-44	-	-	-	-	-	mg/dl increase	NHGRI-EBI_GWAS_Catalog
rs1260326	rs1260326	chr2:27730940	C	T	Serum urate	NCIT_C64814	GUGC	23263486	European	2012	NA	NA	1.25e-44	NA	69374	-	-	-	-	GRASP
rs1260326	rs1260326	chr2:27730940	C	T	C reactive protein	NCIT_C64548	GUGC	23263486	European	2012	NA	NA	3.8e-43	NA	69374	-	-	-	-	GRASP
rs1260326	rs1260326	chr2:27730940	C	T	C reactive protein	NCIT_C64548	Dehghan A	21300955	European	2011	NA	NA	5.4e-43	NA	66185	-	-	-	-	GRASP
rs1260326	rs1260326	chr2:27730940	C	T	Triglycerides in males	HP_0012041;HP_0000033	Asselbergs	23063622	European	2012	NA	NA	1.17e-42	NA	66240	-	-	-	-	GRASP
rs1260326	rs1260326	chr2:27730940	C	T	Cholesterol total	EFO_0004574	GLGC	24097068	European	2013	-0.051	0.003744	3e-42	-	-	-	-	-	unit increase	NHGRI-EBI_GWAS_Catalog
rs1260326	rs1260326	chr2:27730940	C	T	Total cholesterol	EFO_0004574	GLGC	24097068	European	2013	-0.0512	0.0036	3.079e-42	-	187251	0	187251	60	IVNT	GLGC_TC_EUR_2013
rs1260326	rs1260326	chr2:27730940	C	T	Whole body water mass	-	Neale B	UKBB	European	2017	0.02132	0.001572	7.137e-42	+	331315	0	331315	1	IVNT	Neale-B_UKBB_EUR_2017
rs1260326	rs1260326	chr2:27730940	C	T	Fasting blood glucose	EFO_0004465	MAGIC	22885924	European	2012	NA	NA	2.17e-41	NA	133010	-	-	-	-	GRASP
rs1260326	rs1260326	chr2:27730940	C	T	Fasting glucose	EFO_0004465	MAGIC	22885924	European	2012	0.029	0.0021	2.17e-41	+	133010	0	133010	66	mmol/l	MAGIC_FG-METABO_EUR_2012
rs1260326	rs1260326	chr2:27730940	C	T	Whole body fat-free mass	-	Neale B	UKBB	European	2017	0.02108	0.00157	4.395e-41	+	331291	0	331291	1	IVNT	Neale-B_UKBB_EUR_2017
rs1260326	rs1260326	chr2:27730940	C	T	Serum urate	EFO_0004531	GUGC	23263486	European	2012	-0.077	0.0055	1.309e-40	-	110195	0	110195	48	mg/dl	GUGC_Urate_EUR_2012
rs1260326	rs1260326	chr2:27730940	C	T	C reactive protein levels	EFO_0004458	Dehghan A	21300955	European	2011	-0.072	0.005437	5e-40	-	-	-	-	-	unit increase	NHGRI-EBI_GWAS_Catalog
rs1260326	rs1260326	chr2:27730940	C	T	C reactive protein	NCIT_C64548	Dehghan A	21300955	European	2011	NA	NA	5e-40	NA	-	-	-	-	-	dbGaP
rs1260326	rs1260326	chr2:27730940	C	T	Alcohol intake frequency	EFO_0004329	Neale B	UKBB	European	2017	-0.048	0.003633	7.599e-40	-	336965	0	336965	1	-	Neale-B_UKBB_EUR_2017
rs1260326	rs1260326	chr2:27730940	C	T	Arm fat-free mass right	-	Neale B	UKBB	European	2017	0.02004	0.001547	2.283e-38	+	331221	0	331221	1	IVNT	Neale-B_UKBB_EUR_2017
rs1260326	rs1260326	chr2:27730940	C	T	Triglycerides in females	HP_0000868	Asselbergs	23063622	European	2012	NA	NA	3.9e-38	NA	66240	-	-	-	-	GRASP
rs1260326	rs1260326	chr2:27730940	C	T	Arm predicted mass right	-	Neale B	UKBB	European	2017	0.01989	0.001542	4.462e-38	+	331216	0	331216	1	IVNT	Neale-B_UKBB_EUR_2017
rs1260326	rs1260326	chr2:27730940	C	T	Triglycerides lipoprotein fraction	NCIT_C906	Chasman DI	19936222	European	2009	NA	NA	1e-37	NA	17296	-	-	-	-	GRASP
rs1260326	rs1260326	chr2:27730940	C	T	Lipid metabolism phenotypes	EFO_0004529	Chasman DI	19936222	European	2009	NA	NA	1e-37	NA	-	-	-	-	-	NHGRI-EBI_GWAS_Catalog
rs1260326	rs1260326	chr2:27730940	C	T	Self-reported high cholesterol	EFO_0008111	Neale B	UKBB	European	2017	-0.01023	0.000814	3.174e-36	-	337159	41296	295863	1	risk diff	Neale-B_UKBB_EUR_2017
rs1260326	rs1260326	chr2:27730940	C	T	HDL cholesterol total lipoprotein fraction concentration	EFO_0004612	Chasman DI	19936222	European	2009	NA	NA	6.3e-36	NA	17296	-	-	-	-	GRASP
rs1260326	rs1260326	chr2:27730940	C	T	Arm fat-free mass left	-	Neale B	UKBB	European	2017	0.01965	0.001579	1.487e-35	+	331159	0	331159	1	IVNT	Neale-B_UKBB_EUR_2017
rs1260326	rs1260326	chr2:27730940	C	T	Triglycerides by NMR lipoprotein fraction	NCIT_C906	Chasman DI	19936222	European	2009	NA	NA	2.9e-35	NA	17296	-	-	-	-	GRASP
rs1260326	rs1260326	chr2:27730940	C	T	Lipid metabolism phenotypes	EFO_0004529	Chasman DI	19936222	European	2009	NA	NA	3e-35	NA	-	-	-	-	-	NHGRI-EBI_GWAS_Catalog
rs1260326	rs1260326	chr2:27730940	C	T	Arm predicted mass left	-	Neale B	UKBB	European	2017	0.01948	0.001573	3.228e-35	+	331146	0	331146	1	IVNT	Neale-B_UKBB_EUR_2017
rs1260326	rs1260326	chr2:27730940	C	T	Triglycerides	-	Musunuru	22629316	Mixed	2012	NA	NA	6.79e-35	NA	44957	-	-	-	-	GRASP
rs1260326	rs1260326	chr2:27730940	C	T	Basal metabolic rate	EFO_0007777	Neale B	UKBB	European	2017	0.02018	0.001646	1.605e-34	+	331307	0	331307	1	IVNT	Neale-B_UKBB_EUR_2017
rs1260326	rs1260326	chr2:27730940	C	T	Monocyte percentage of white cells	EFO_0004586	Astle W	27863252	European	2016	0.04419	0.003624	3.366e-34	+	173480	0	173480	2	IVNT	Astle-W_Blood-Cell-Traits_EUR_2016
rs1260326	rs1260326	chr2:27730940	C	T	Triglycerides	EFO_0004530	Kathiresan S	19060906	European	2008	NA	NA	1.66e-33	NA	19840	-	-	-	-	GRASP
rs1260326	rs1260326	chr2:27730940	C	T	Lipid metabolism phenotypes	EFO_0004529	Chasman DI	19936222	European	2009	NA	NA	4e-32	NA	-	-	-	-	-	NHGRI-EBI_GWAS_Catalog
rs1260326	rs1260326	chr2:27730940	C	T	Triglycerides lipoprotein fraction in fasting sample	NCIT_C906	Chasman DI	19936222	European	2009	NA	NA	4.45e-32	NA	17296	-	-	-	-	GRASP
rs1260326	rs1260326	chr2:27730940	C	T	IFT172 gene expression in human liver	GO_1901148	GLGC	20686565	Mixed	2010	NA	NA	7e-32	NA	100184	-	-	-	-	GRASP
rs1260326	rs1260326	chr2:27730940	C	T	Triglycerides	EFO_0004530	Kathiresan S	19060906	European	2008	-0.12	0.01029	2e-31	-	-	-	-	-	SD increase	NHGRI-EBI_GWAS_Catalog
rs1260326	rs1260326	chr2:27730940	C	T	Triglycerides	-	Kathiresan S	19060906	European	2008	NA	NA	2e-31	NA	-	-	-	-	-	dbGaP
rs1260326	rs1260326	chr2:27730940	C	T	Impedance of whole body	-	Neale B	UKBB	European	2017	-0.02163	0.001893	3.214e-30	-	331284	0	331284	1	IVNT	Neale-B_UKBB_EUR_2017
rs1260326	rs1260326	chr2:27730940	C	T	IFT172 gene expression in liver	GO_1901148;NCIT_C20783	Chambers JC	22001757	Mixed	2011	NA	NA	1e-29	NA	61089	-	-	-	-	GRASP
rs1260326	rs1260326	chr2:27730940	C	T	Leg predicted mass right	-	Neale B	UKBB	European	2017	0.01839	0.001624	1.026e-29	+	331285	0	331285	1	IVNT	Neale-B_UKBB_EUR_2017
rs1260326	rs1260326	chr2:27730940	C	T	Leg fat-free mass right	-	Neale B	UKBB	European	2017	0.01843	0.001634	1.73e-29	+	331285	0	331285	1	IVNT	Neale-B_UKBB_EUR_2017
rs1260326	rs1260326	chr2:27730940	C	T	Leg fat-free mass left	-	Neale B	UKBB	European	2017	0.01842	0.001635	2.011e-29	+	331258	0	331258	1	IVNT	Neale-B_UKBB_EUR_2017
rs1260326	rs1260326	chr2:27730940	C	T	Leg predicted mass left	-	Neale B	UKBB	European	2017	0.01824	0.001624	2.833e-29	+	331253	0	331253	1	IVNT	Neale-B_UKBB_EUR_2017
rs1260326	rs1260326	chr2:27730940	C	T	Lipid metabolism phenotypes	EFO_0004529	Chasman DI	19936222	European	2009	NA	NA	3e-29	NA	-	-	-	-	-	NHGRI-EBI_GWAS_Catalog
rs1260326	rs1260326	chr2:27730940	C	T	Triglycerides by NMR lipoprotein fraction in fasting sample	-	Chasman DI	19936222	European	2009	NA	NA	3.48e-29	NA	17296	-	-	-	-	GRASP
rs1260326	rs1260326	chr2:27730940	C	T	FVII	NCIT_C2187	Taylor	21676895	Mixed	2011	NA	NA	1.7e-28	NA	20300	-	-	-	-	GRASP
rs1260326	rs1260326	chr2:27730940	C	T	VLDL cholesterol large lipoprotein fraction concentration	EFO_0008317	Chasman DI	19936222	European	2009	NA	NA	2.79e-28	NA	17296	-	-	-	-	GRASP
rs1260326	rs1260326	chr2:27730940	C	T	Lipid metabolism phenotypes	EFO_0004529	Chasman DI	19936222	European	2009	NA	NA	3e-28	NA	-	-	-	-	-	NHGRI-EBI_GWAS_Catalog
rs1260326	rs1260326	chr2:27730940	C	T	Self-reported gout	EFO_0004274	Neale B	UKBB	European	2017	-0.00323	0.0002936	3.826e-28	-	337159	4807	332352	1	risk diff	Neale-B_UKBB_EUR_2017
rs1260326	rs1260326	chr2:27730940	C	T	Total cholesterol	NCIT_C61032;NCIT_C105586	GLGC	20686565	Mixed	2010	NA	NA	4.4e-28	NA	100184	-	-	-	-	GRASP
rs1260326	rs1260326	chr2:27730940	C	T	Impedance of arm left	-	Neale B	UKBB	European	2017	-0.01918	0.001754	7.789e-28	-	331292	0	331292	1	IVNT	Neale-B_UKBB_EUR_2017
rs1260326	rs1260326	chr2:27730940	C	T	HDL cholesterol total lipoprotein fraction concentration in fasting sample	EFO_0004612	Chasman DI	19936222	European	2009	NA	NA	8e-28	NA	17296	-	-	-	-	GRASP
rs1260326	rs1260326	chr2:27730940	C	T	Pulse rate	EFO_0004326	Neale B	UKBB	European	2017	-0.02788	0.002559	1.233e-27	-	317756	0	317756	1	IVNT	Neale-B_UKBB_EUR_2017
rs1260326	rs1260326	chr2:27730940	C	T	Granulocyte percentage of myeloid white cells	EFO_0004586	Astle W	27863252	European	2016	-0.03934	0.003636	2.805e-27	-	173480	0	173480	2	IVNT	Astle-W_Blood-Cell-Traits_EUR_2016
rs1260326	rs1260326	chr2:27730940	C	T	Impedance of arm right	-	Neale B	UKBB	European	2017	-0.01881	0.001746	4.805e-27	-	331279	0	331279	1	IVNT	Neale-B_UKBB_EUR_2017
rs1260326	rs1260326	chr2:27730940	C	T	Cholesterol total	EFO_0004574	GLGC	20686565	Mixed	2010	-1.91	0.1779	7e-27	-	-	-	-	-	mg/dL increase	NHGRI-EBI_GWAS_Catalog
rs1260326	rs1260326	chr2:27730940	C	T	Cholesterol	EFO_1001380	GLGC	20686565	Mixed	2010	NA	NA	7e-27	NA	-	-	-	-	-	dbGaP
rs1260326	rs1260326	chr2:27730940	C	T	Total cholesterol	EFO_0004574	GLGC	20686565	Mixed	2010	-0.0551	0.0051	7.306e-27	-	100184	0	100184	46	Z-score	GLGC_TC_Mixed_2010
rs1260326	rs1260326	chr2:27730940	C	T	Reticulocyte fraction of red cells	EFO_0004586	Astle W	27863252	European	2016	-0.03866	0.003654	3.679e-26	-	173480	0	173480	2	IVNT	Astle-W_Blood-Cell-Traits_EUR_2016
rs1260326	rs1260326	chr2:27730940	C	T	Metabolite levels small molecules and protein measures	EFO_0005664;EFO_0004747;EFO_0005134	Kettunen J	27005778	European	2016	0.1	0.009506	7e-26	+	-	-	-	-	unit decrease	NHGRI-EBI_GWAS_Catalog
rs1260326	rs1260326	chr2:27730940	C	T	Platelet count	EFO_0004309	Astle W	27863252	European	2016	0.0386	0.003705	2e-25	+	-	-	-	-	unit decrease	NHGRI-EBI_GWAS_Catalog
rs1260326	rs1260326	chr2:27730940	C	T	Platelet count	EFO_0004586	Astle W	27863252	European	2016	-0.0386	0.00371	2.313e-25	-	173480	0	173480	2	IVNT	Astle-W_Blood-Cell-Traits_EUR_2016
rs1260326	rs1260326	chr2:27730940	C	T	FVII activity	NCIT_C2187	Taylor	21676895	Mixed	2011	NA	NA	5.6e-25	NA	20300	-	-	-	-	GRASP
rs1260326	rs1260326	chr2:27730940	C	T	VLDL cholesterol large lipoprotein fraction concentration in fasting sample	EFO_0008317	Chasman DI	19936222	European	2009	NA	NA	3.6e-24	NA	17296	-	-	-	-	GRASP
rs1260326	rs1260326	chr2:27730940	C	T	Lipid metabolism phenotypes	EFO_0004529	Chasman DI	19936222	European	2009	NA	NA	4e-24	NA	-	-	-	-	-	NHGRI-EBI_GWAS_Catalog
rs1260326	rs1260326	chr2:27730940	C	T	Sitting height	EFO_0004339	Neale B	UKBB	European	2017	0.01941	0.00192	5.038e-24	+	336172	0	336172	1	IVNT	Neale-B_UKBB_EUR_2017
rs1260326	rs1260326	chr2:27730940	C	T	FVII in plasma	NCIT_C2187	Smith NL	20231535	European	2010	NA	NA	6.2e-24	NA	23608	-	-	-	-	GRASP
rs1260326	rs1260326	chr2:27730940	C	T	Alcohol consumption in current drinkers	EFO_0007878	Clarke TK	28937693	European	2017	0.03	0.002977	7e-24	+	-	-	-	-	unit decrease	NHGRI-EBI_GWAS_Catalog
rs1260326	rs1260326	chr2:27730940	C	T	Treatment with allopurinol	EFO_0007056	Neale B	UKBB	European	2017	-0.002605	0.0002624	3.236e-23	-	337159	3819	333340	1	risk diff	Neale-B_UKBB_EUR_2017
rs1260326	rs1260326	chr2:27730940	C	T	Fasting insulin	HP_0008283	MAGIC	22885924	European	2012	NA	NA	2.74e-22	NA	133010	-	-	-	-	GRASP
rs1260326	rs1260326	chr2:27730940	C	T	log Fasting insulin adjusted for BMI	EFO_0008037	MAGIC	22885924	European	2012	0.021	0.0021	2.74e-22	+	108557	0	108557	56	pmol/l	MAGIC_FIadjBMI_EUR_2012
rs1260326	rs1260326	chr2:27730940	C	T	High light scatter percentage of red cells	EFO_0004586	Astle W	27863252	European	2016	-0.03532	0.00365	3.714e-22	-	173480	0	173480	2	IVNT	Astle-W_Blood-Cell-Traits_EUR_2016
rs1260326	rs1260326	chr2:27730940	C	T	High light scatter reticulocyte percentage of red cells	EFO_0007986	Astle W	27863252	European	2016	0.03532	0.003653	4e-22	+	-	-	-	-	unit decrease	NHGRI-EBI_GWAS_Catalog
rs1260326	rs1260326	chr2:27730940	C	T	Triglycerides	-	Willer CJ	18193043	European	2008	NA	NA	5.6e-22	NA	8656	-	-	-	-	GRASP
rs1260326	rs1260326	chr2:27730940	C	T	Triglycerides	EFO_0004530	Spracklen CN	28334899	East Asian	2017	-0.1079	0.0111	9.59e-22	-	17329	0	17329	13	IVNT	Spracklen-CN_Triglycerides_EAS_2017
rs1260326	rs1260326	chr2:27730940	C	T	Alcohol consumption	EFO_0007878	Clarke TK	28937693	European	2017	-0.028	0.002924	1e-21	-	-	-	-	-	unit decrease	NHGRI-EBI_GWAS_Catalog
rs1260326	rs1260326	chr2:27730940	C	T	Plateletcrit	EFO_0007985	Astle W	27863252	European	2016	0.0356	0.003718	1e-21	+	-	-	-	-	unit decrease	NHGRI-EBI_GWAS_Catalog
rs1260326	rs1260326	chr2:27730940	C	T	Plateletcrit	EFO_0004586	Astle W	27863252	European	2016	-0.0356	0.003723	1.149e-21	-	173480	0	173480	2	IVNT	Astle-W_Blood-Cell-Traits_EUR_2016
rs1260326	rs1260326	chr2:27730940	C	T	2 hour glucose	NCIT_C129778	MAGIC	20081857	European	2010	NA	NA	2.26e-21	NA	15234	-	-	-	-	GRASP
rs1260326	rs1260326	chr2:27730940	C	T	Height	EFO_0004339	Neale B	UKBB	European	2017	0.01674	0.001765	2.476e-21	+	336474	0	336474	1	IVNT	Neale-B_UKBB_EUR_2017
rs1260326	rs1260326	chr2:27730940	C	T	HDL cholesterol small lipoprotein fraction concentration	EFO_0004612	Chasman DI	19936222	European	2009	NA	NA	8.39e-21	NA	17296	-	-	-	-	GRASP
rs1260326	rs1260326	chr2:27730940	C	T	White blood cell count	EFO_0004586	Astle W	27863252	European	2016	-0.03411	0.003648	8.746e-21	-	173480	0	173480	2	IVNT	Astle-W_Blood-Cell-Traits_EUR_2016
rs1260326	rs1260326	chr2:27730940	C	T	White blood cell count	EFO_0004308	Astle W	27863252	European	2016	0.03411	0.003649	9e-21	+	-	-	-	-	unit decrease	NHGRI-EBI_GWAS_Catalog
rs1260326	rs1260326	chr2:27730940	C	T	Impedance of leg left	-	Neale B	UKBB	European	2017	-0.0211	0.002264	1.19e-20	-	331296	0	331296	1	IVNT	Neale-B_UKBB_EUR_2017
rs1260326	rs1260326	chr2:27730940	C	T	Triglycerides females	-	Musunuru	22629316	Mixed	2012	NA	NA	1.75e-20	NA	44957	-	-	-	-	GRASP
rs1260326	rs1260326	chr2:27730940	C	T	Impedance of leg right	-	Neale B	UKBB	European	2017	-0.02049	0.002247	7.686e-20	-	331301	0	331301	1	IVNT	Neale-B_UKBB_EUR_2017
rs1260326	rs1260326	chr2:27730940	C	T	Neutrophil count	EFO_0004833	Astle W	27863252	European	2016	0.03308	0.00364	1e-19	+	-	-	-	-	unit decrease	NHGRI-EBI_GWAS_Catalog
rs1260326	rs1260326	chr2:27730940	C	T	Neutrophil count	EFO_0004586	Astle W	27863252	European	2016	-0.03308	0.003646	1.155e-19	-	173480	0	173480	2	IVNT	Astle-W_Blood-Cell-Traits_EUR_2016
rs1260326	rs1260326	chr2:27730940	C	T	Reticulocyte count	EFO_0004586	Astle W	27863252	European	2016	-0.03311	0.003656	1.357e-19	-	173480	0	173480	2	IVNT	Astle-W_Blood-Cell-Traits_EUR_2016
rs1260326	rs1260326	chr2:27730940	C	T	Total cholesterol	NCIT_C61032;NCIT_C105586	Asselbergs	23063622	European	2012	NA	NA	2.33e-19	NA	66240	-	-	-	-	GRASP
rs1260326	rs1260326	chr2:27730940	C	T	Serum albumin level	EFO_0004535	Franceschini N	23022100	Mixed	2012	-0.0138	0.001544	4e-19	-	-	-	-	-	unit increase	NHGRI-EBI_GWAS_Catalog
rs1260326	rs1260326	chr2:27730940	C	T	Serum albumin	NCIT_C28187	Franceschini N	23022100	Mixed	2012	NA	NA	4.1e-19	NA	62570	-	-	-	-	GRASP
rs1260326	rs1260326	chr2:27730940	C	T	Sum basophil neutrophil counts	EFO_0004833;EFO_0005090	Astle W	27863252	European	2016	0.03252	0.003649	5e-19	+	-	-	-	-	unit decrease	NHGRI-EBI_GWAS_Catalog
rs1260326	rs1260326	chr2:27730940	C	T	Sum basophil neutrophil counts	EFO_0004586	Astle W	27863252	European	2016	-0.03252	0.003653	5.493e-19	-	173480	0	173480	2	IVNT	Astle-W_Blood-Cell-Traits_EUR_2016
rs1260326	rs1260326	chr2:27730940	C	T	High light scatter reticulocyte count	EFO_0004586	Astle W	27863252	European	2016	-0.03219	0.00365	1.147e-18	-	173480	0	173480	2	IVNT	Astle-W_Blood-Cell-Traits_EUR_2016
rs1260326	rs1260326	chr2:27730940	C	T	Triglycerides males	-	Musunuru	22629316	Mixed	2012	NA	NA	1.27e-18	NA	44957	-	-	-	-	GRASP
rs1260326	rs1260326	chr2:27730940	C	T	Sum neutrophil eosinophil counts	EFO_0004586	Astle W	27863252	European	2016	-0.03203	0.00365	1.696e-18	-	173480	0	173480	2	IVNT	Astle-W_Blood-Cell-Traits_EUR_2016
rs1260326	rs1260326	chr2:27730940	C	T	Sum neutrophil eosinophil counts	EFO_0004833;EFO_0004842	Astle W	27863252	European	2016	0.03203	0.003657	2e-18	+	-	-	-	-	unit decrease	NHGRI-EBI_GWAS_Catalog
rs1260326	rs1260326	chr2:27730940	C	T	Metabolite levels	EFO_0004725	Kettunen J	22286219	European	2012	NA	NA	3e-18	NA	-	-	-	-	-	NHGRI-EBI_GWAS_Catalog
rs1260326	rs1260326	chr2:27730940	C	T	Metabolism	HP_0003119;HP_0012278	Kettunen J	22286219	European	2012	NA	NA	3e-18	NA	-	-	-	-	-	dbGaP
rs1260326	rs1260326	chr2:27730940	C	T	Comparative height size at age 10	-	Neale B	UKBB	European	2017	0.01465	0.001696	5.724e-18	+	332021	0	332021	1	-	Neale-B_UKBB_EUR_2017
rs1260326	rs1260326	chr2:27730940	C	T	Granulocyte count	EFO_0004586	Astle W	27863252	European	2016	-0.03151	0.003656	6.813e-18	-	173480	0	173480	2	IVNT	Astle-W_Blood-Cell-Traits_EUR_2016
rs1260326	rs1260326	chr2:27730940	C	T	Granulocyte count	EFO_0007987	Astle W	27863252	European	2016	0.03151	0.003657	7e-18	+	-	-	-	-	unit decrease	NHGRI-EBI_GWAS_Catalog
rs1260326	rs1260326	chr2:27730940	C	T	Plasma protein C levels	HP_0010896	Tang W	20802025	European	2010	NA	NA	2.04e-17	NA	8048	-	-	-	-	GRASP
rs1260326	rs1260326	chr2:27730940	C	T	VLDL cholesterol medium lipoprotein fraction concentration	EFO_0008317	Chasman DI	19936222	European	2009	NA	NA	3.67e-17	NA	17296	-	-	-	-	GRASP
rs1260326	rs1260326	chr2:27730940	C	T	Triglycerides	-	Aulchenko YS	19060911	European	2008	NA	NA	5.17e-17	NA	22562	-	-	-	-	GRASP
rs1260326	rs1260326	chr2:27730940	C	T	Serum urate	NCIT_C64814	Yang Q	20884846	European	2010	NA	NA	5.9e-17	NA	28283	-	-	-	-	GRASP
rs1260326	rs1260326	chr2:27730940	C	T	VLDL cholesterol total lipoprotein fraction concentration	EFO_0008317	Chasman DI	19936222	European	2009	NA	NA	7.78e-17	NA	17296	-	-	-	-	GRASP
rs1260326	rs1260326	chr2:27730940	C	T	Triglycerides ln	NCIT_C906	Chasman	19802338	European	2008	NA	NA	1.3e-16	NA	6382	-	-	-	-	GRASP
rs1260326	rs1260326	chr2:27730940	C	T	Weight	EFO_0004338	Neale B	UKBB	European	2017	0.01778	0.00217	2.53e-16	+	336227	0	336227	1	IVNT	Neale-B_UKBB_EUR_2017
rs1260326	rs1260326	chr2:27730940	C	T	Serum alpha1 antitrypsin levels	EFO_0005415	Setoh K	26174136	East Asian	2015	2.05	0.2508	3e-16	+	-	-	-	-	mg dl-1 increase	NHGRI-EBI_GWAS_Catalog
rs1260326	rs1260326	chr2:27730940	C	T	Resting heart rate	EFO_0004351	Eppinga RN	27798624	Mixed	2016	0.2746	0.03374	4e-16	+	-	-	-	-	unit decrease	NHGRI-EBI_GWAS_Catalog
rs1260326	rs1260326	chr2:27730940	C	T	Sodium in urine	EFO_0009282	Neale B	UKBB	European	2017	-0.01953	0.002418	6.68e-16	-	326831	0	326831	1	IVNT	Neale-B_UKBB_EUR_2017
rs1260326	rs1260326	chr2:27730940	C	T	VLDL cholesterol mean size lipoprotein fraction concentration	EFO_0008317	Chasman DI	19936222	European	2009	NA	NA	7.6e-16	NA	17296	-	-	-	-	GRASP
rs1260326	rs1260326	chr2:27730940	C	T	Metabolic syndrome domains Multivariate analysis	NCIT_C84442	Avery	22022282	Mixed	2011	NA	NA	8.1e-16	NA	25755	-	-	-	-	GRASP
rs1260326	rs1260326	chr2:27730940	C	T	Medication for cholesterol, blood pressure or diabetes: cholesterol lowering medication	EFO_0007056	Neale B	UKBB	European	2017	-0.01216	0.001551	4.582e-15	-	154702	35840	118862	1	risk diff	Neale-B_UKBB_EUR_2017
rs1260326	rs1260326	chr2:27730940	C	T	Myeloid white cell count	EFO_0004586	Astle W	27863252	European	2016	-0.02869	0.003665	4.949e-15	-	173480	0	173480	2	IVNT	Astle-W_Blood-Cell-Traits_EUR_2016
rs1260326	rs1260326	chr2:27730940	C	T	Total cholesterol	NCIT_C61032;NCIT_C105586	Barber M	20339536	European	2010	NA	NA	4.986e-15	NA	3928	-	-	-	-	GRASP
rs1260326	rs1260326	chr2:27730940	C	T	Triglycerides change with statins	NCIT_C906	Barber M	20339536	European	2010	NA	NA	5e-15	NA	3928	-	-	-	-	GRASP
rs1260326	rs1260326	chr2:27730940	C	T	Myeloid white cell count	EFO_0007988	Astle W	27863252	European	2016	0.02869	0.003666	5e-15	+	-	-	-	-	unit decrease	NHGRI-EBI_GWAS_Catalog
rs1260326	rs1260326	chr2:27730940	C	T	VLDL cholesterol medium lipoprotein fraction concentration in fasting sample	EFO_0008317	Chasman DI	19936222	European	2009	NA	NA	6.1e-15	NA	17296	-	-	-	-	GRASP
rs1260326	rs1260326	chr2:27730940	C	T	2 hour glucose tolerance test	NCIT_C45946;HP_0004924	MAGIC	22885924	European	2012	NA	NA	9.04e-15	NA	133010	-	-	-	-	GRASP
rs1260326	rs1260326	chr2:27730940	C	T	Inflammatory bowel disease	EFO_0003767	IBDGC	26192919	European	2015	-0.07711	0.009964	1e-14	-	-	-	-	-	log OR	NHGRI-EBI_GWAS_Catalog
rs1260326	rs1260326	chr2:27730940	C	T	Serum creatinine estimated glomerular filtration rate eGFR	NCIT_C110935;HP_0012213	CKDGen	20383146	European	2010	NA	NA	3e-14	NA	67093	-	-	-	-	GRASP
rs1260326	rs1260326	chr2:27730940	C	T	Chronic kidney disease	EFO_0004617;EFO_0003884	CKDGen	20383146	European	2010	-0.01	0.001316	3e-14	-	-	-	-	-	ml/min/1.73m2 increase	NHGRI-EBI_GWAS_Catalog
rs1260326	rs1260326	chr2:27730940	C	T	Glomerular filtration rate creatinine	EFO_0005208;EFO_0004518	CKDGen	26831199	European	2016	-0.0068	0.0008949	3e-14	-	-	-	-	-	unit increase	NHGRI-EBI_GWAS_Catalog
rs1260326	rs1260326	chr2:27730940	C	T	Serum albumin level	EFO_0004535	Franceschini N	23022100	Mixed	2012	-0.0124	0.001632	3e-14	-	-	-	-	-	unit increase	NHGRI-EBI_GWAS_Catalog
rs1260326	rs1260326	chr2:27730940	C	T	Kidney diseases	EFO_0003884;EFO_0003086	CKDGen	20383146	European	2010	NA	NA	3e-14	NA	-	-	-	-	-	dbGaP
rs1260326	rs1260326	chr2:27730940	C	T	Treatment with atorvastatin	EFO_0007056	Neale B	UKBB	European	2017	-0.00323	0.0004254	3.15e-14	-	337159	10167	326992	1	risk diff	Neale-B_UKBB_EUR_2017
rs1260326	rs1260326	chr2:27730940	C	T	log eGFR creatinine	EFO_0005208	CKDGen	26831199	European	2016	-0.0068	0.00092	3.4e-14	-	133767	0	133767	48	ml/min/1.73m2	CKDGen_eGFRcrea_EUR_2016
rs1260326	rs1260326	chr2:27730940	C	T	Plasma C reactive protein female	EFO_0004458	Ridker PM	18439548	European	2008	NA	NA	3.57e-14	NA	6345	-	-	-	-	GRASP
rs1260326	rs1260326	chr2:27730940	C	T	log Fasting insulin	EFO_0004466	MAGIC	22885924	European	2012	0.019	0.0026	3.84e-14	+	108557	0	108557	56	pmol/l	MAGIC_FI-METABO_EUR_2012
rs1260326	rs1260326	chr2:27730940	C	T	Serum creatinine estimated glomerular filtration rate eGFR age 65	NCIT_C110935;HP_0012213	Pattaro C	22479191	European	2012	NA	NA	4.3e-14	NA	74354	-	-	-	-	GRASP
rs1260326	rs1260326	chr2:27730940	C	T	Blood metabolite levels	EFO_0005664	Shin SY	24816252	European	2014	-0.013	0.001731	6e-14	-	-	-	-	-	unit increase	NHGRI-EBI_GWAS_Catalog
rs1260326	rs1260326	chr2:27730940	C	T	Glomerular filtration rate	EFO_0005208	Mahajan A	27588450	Mixed	2016	0.872	0.1161	6e-14	+	-	-	-	-	unit decrease	NHGRI-EBI_GWAS_Catalog
rs1260326	rs1260326	chr2:27730940	C	T	VLDL cholesterol mean size lipoprotein fraction concentration in fasting sample	EFO_0008317	Chasman DI	19936222	European	2009	NA	NA	6.2e-14	NA	17296	-	-	-	-	GRASP
rs1260326	rs1260326	chr2:27730940	C	T	Treatment with cholesterol lowering medication	EFO_0007056	Neale B	UKBB	European	2017	-0.008473	0.001132	7.056e-14	-	180203	22705	157498	1	risk diff	Neale-B_UKBB_EUR_2017
rs1260326	rs1260326	chr2:27730940	C	T	Serum urate	NCIT_C64814	Tin A	21768215	African	2011	NA	NA	7.66e-14	NA	8651	-	-	-	-	GRASP
rs1260326	rs1260326	chr2:27730940	C	T	Triglycerides	-	Weissglas Volkov D	23505323	Hispanic	2013	NA	NA	1.1e-13	NA	2240	-	-	-	-	GRASP
rs1260326	rs1260326	chr2:27730940	C	T	Hypertriglyceridemia	EFO_0004530	Weissglas Volkov D	23505323	Hispanic	2013	NA	NA	2e-13	NA	-	-	-	-	-	NHGRI-EBI_GWAS_Catalog
rs1260326	rs1260326	chr2:27730940	C	T	Hypertriglyceridemia	EFO_0004211	Weissglas Volkov D	23505323	Hispanic	2013	NA	NA	2.2e-13	NA	2240	-	-	-	-	GRASP
rs1260326	rs1260326	chr2:27730940	C	T	Cholesterol total	EFO_0004574	Surakka I	25961943	European	2015	-0.045	0.006169	3e-13	-	-	-	-	-	SD increase	NHGRI-EBI_GWAS_Catalog
rs1260326	rs1260326	chr2:27730940	C	T	Gamma glutamyl transferase	NCIT_C64847	Chambers JC	22001757	Mixed	2011	NA	NA	3.9e-13	NA	61089	-	-	-	-	GRASP
rs1260326	rs1260326	chr2:27730940	C	T	Liver enzyme levels gamma glutamyl transferase	EFO_0004532	Chambers JC	22001757	Mixed	2011	-3.2	0.441	4e-13	-	-	-	-	-	% increase	NHGRI-EBI_GWAS_Catalog
rs1260326	rs1260326	chr2:27730940	C	T	Gamma glutamyltransferase	NCIT_C26943	Chambers JC	22001757	Mixed	2011	NA	NA	4e-13	NA	-	-	-	-	-	dbGaP
rs1260326	rs1260326	chr2:27730940	C	T	Fasting blood glucose	EFO_0004465	MAGIC	20081858	European	2010	NA	NA	4.252e-13	NA	46186	-	-	-	-	GRASP
rs1260326	rs1260326	chr2:27730940	C	T	Fasting glucose	EFO_0004465	MAGIC	20081858	European	2010	0.027	0.0037	4.252e-13	+	46186	0	46186	21	mmol/l	MAGIC_FG_EUR_2010
rs1260326	rs1260326	chr2:27730940	C	T	Fasting blood glucose	EFO_0004465	MAGIC	20081857	European	2010	NA	NA	4.3e-13	NA	15234	-	-	-	-	GRASP
rs1260326	rs1260326	chr2:27730940	C	T	Fasting blood glucose	EFO_0004465	GUGC	23263486	European	2012	NA	NA	4.3e-13	NA	69374	-	-	-	-	GRASP
rs1260326	rs1260326	chr2:27730940	C	T	Height	EFO_0004339	GIANT	28146470	Mixed	2017	0.018	0.0024	5.8e-13	+	458927	0	458927	147	IVNT	GIANT_Height_Mixed_2017
rs1260326	rs1260326	chr2:27730940	C	T	Glycemic traits pregnancy	EFO_0004465	Hayes MG	23903356	Mixed	2013	-0.0044	0.0006111	6e-13	-	-	-	-	-	unit decrease	NHGRI-EBI_GWAS_Catalog
rs1260326	rs1260326	chr2:27730940	C	T	Diabetes diagnosed by doctor	EFO_0000400	Neale B	UKBB	European	2017	0.003817	0.0005326	7.624e-13	+	336473	16183	320290	1	risk diff	Neale-B_UKBB_EUR_2017
rs1260326	rs1260326	chr2:27730940	C	T	Metabolite levels	EFO_0004723	Inouye M	22916037	European	2012	NA	NA	1e-12	NA	-	-	-	-	-	NHGRI-EBI_GWAS_Catalog
rs1260326	rs1260326	chr2:27730940	C	T	log eGFR creatinine in non diabetics	EFO_0005208	CKDGen	26831199	European	2016	-0.0065	0.00092	1.9e-12	-	118415	0	118415	45	ml/min/1.73m2	CKDGen_eGFRcrea-NDM_EUR_2016
rs1260326	rs1260326	chr2:27730940	C	T	Glomerular filtration rate in non diabetics creatinine	EFO_0005208;EFO_0004518	CKDGen	26831199	European	2016	-0.0065	0.000924	2e-12	-	-	-	-	-	unit increase	NHGRI-EBI_GWAS_Catalog
rs1260326	rs1260326	chr2:27730940	C	T	Gout	EFO_0004274	Matsuo H	25646370	East Asian	2015	NA	NA	2e-12	NA	-	-	-	-	-	NHGRI-EBI_GWAS_Catalog
rs1260326	rs1260326	chr2:27730940	C	T	Lymphocyte counts	EFO_0004587	Astle W	27863252	European	2016	0.02574	0.00366	2e-12	+	-	-	-	-	unit decrease	NHGRI-EBI_GWAS_Catalog
rs1260326	rs1260326	chr2:27730940	C	T	Lymphocyte count	EFO_0004586	Astle W	27863252	European	2016	-0.02574	0.003664	2.114e-12	-	173480	0	173480	2	IVNT	Astle-W_Blood-Cell-Traits_EUR_2016
rs1260326	rs1260326	chr2:27730940	C	T	Serum creatinine	EFO_0004518	CKDGen	20383146	European	2010	NA	NA	3.4e-12	NA	67093	-	-	-	-	GRASP
rs1260326	rs1260326	chr2:27730940	C	T	Serum creatinine estimated glomerular filtration rate eGFR females	NCIT_C110935;HP_0012213	Pattaro C	22479191	European	2012	NA	NA	3.8e-12	NA	74354	-	-	-	-	GRASP
rs1260326	rs1260326	chr2:27730940	C	T	Serum creatinine estimated glomerular filtration rate eGFR	NCIT_C110935;HP_0012213	Pattaro C	22479191	European	2012	NA	NA	4.48e-12	NA	74354	-	-	-	-	GRASP
rs1260326	rs1260326	chr2:27730940	C	T	IFT172 expression in Lymphocytes lymphoblastoid cell lines tissue	-	CKDGen	20383146	European	2010	NA	NA	7e-12	NA	67093	-	-	-	-	GRASP
rs1260326	rs1260326	chr2:27730940	C	T	APOC3 apolipoprotein C III	NCIT_C82001;NCIT_C117097;NCIT_C117099	Kathiresan S	19060906	European	2008	NA	NA	8.7e-12	NA	19840	-	-	-	-	GRASP
rs1260326	rs1260326	chr2:27730940	C	T	Red cell distribution width	EFO_0005192	Astle W	27863252	European	2016	0.02457	0.003601	9e-12	+	-	-	-	-	unit increase	NHGRI-EBI_GWAS_Catalog
rs1260326	rs1260326	chr2:27730940	C	T	Red cell distribution width	EFO_0004586	Astle W	27863252	European	2016	0.02457	0.003604	9.377e-12	+	173480	0	173480	2	IVNT	Astle-W_Blood-Cell-Traits_EUR_2016
rs1260326	rs1260326	chr2:27730940	C	T	Triglycerides	EFO_0004530	Kamatani Y	20139978	East Asian	2010	0.101	0.01484	1e-11	+	-	-	-	-	unit decrease	NHGRI-EBI_GWAS_Catalog
rs1260326	rs1260326	chr2:27730940	C	T	Triglycerides	-	Kamatani Y	20139978	East Asian	2010	NA	NA	1.11e-11	NA	14700	-	-	-	-	GRASP
rs1260326	rs1260326	chr2:27730940	C	T	Height	EFO_0004339	GIANT	25282103	European	2014	0.02	0.003	1.4e-11	+	252937	0	252937	79	Z-score	GIANT_Height_EUR_2014
rs1260326	rs1260326	chr2:27730940	C	T	APOA1 assay lipoprotein fraction concentration	NCIT_C116418;NCIT_C60819	Chasman DI	19936222	European	2009	NA	NA	2.87e-11	NA	17296	-	-	-	-	GRASP
rs1260326	rs1260326	chr2:27730940	C	T	Alcohol intake versus 10 years previously	EFO_0004329	Neale B	UKBB	European	2017	-0.01242	0.001887	4.747e-11	-	313248	0	313248	1	-	Neale-B_UKBB_EUR_2017
rs1260326	rs1260326	chr2:27730940	C	T	Triglycerides mmoll	NCIT_C906	Sabatti C	19060910	European	2008	NA	NA	5.18e-11	NA	4763	-	-	-	-	GRASP
rs1260326	rs1260326	chr2:27730940	C	T	Crohns disease	EFO_0000384	de Lange KM	28067908	Mixed	2017	NA	NA	6e-11	NA	-	-	-	-	log OR	NHGRI-EBI_GWAS_Catalog
rs1260326	rs1260326	chr2:27730940	C	T	Glycemic traits pregnancy	EFO_0004465	Hayes MG	23903356	Mixed	2013	-0.0116	0.001773	6e-11	-	-	-	-	-	unit decrease	NHGRI-EBI_GWAS_Catalog
rs1260326	rs1260326	chr2:27730940	C	T	Gout	EFO_0004274	Nakayama A	27899376	East Asian	2016	-0.27	0.04141	7e-11	-	-	-	-	-	log OR	NHGRI-EBI_GWAS_Catalog
rs1260326	rs1260326	chr2:27730940	C	T	Serum creatinine estimated glomerular filtration rate eGFR without diabetes	NCIT_C110935;HP_0012213	Pattaro C	22479191	European	2012	NA	NA	7.7e-11	NA	74354	-	-	-	-	GRASP
rs1260326	rs1260326	chr2:27730940	C	T	Height	EFO_0004339	GIANT	28146470	European	2017	0.017	0.0027	8.4e-11	+	381625	0	381625	106	IVNT	GIANT_Height_EUR_2017
rs1260326	rs1260326	chr2:27730940	C	T	log eGFR creatinine	EFO_0005208	CKDGen	20383146	European	2010	NA	NA	1.3e-10	-	67093	0	67093	20	ml/min/1.73m2	CKDGen_eGFRcrea_EUR_2010
rs1260326	rs1260326	chr2:27730940	C	T	Self-reported diabetes	EFO_0000400	Neale B	UKBB	European	2017	0.003066	0.0004829	2.161e-10	+	337159	13243	323916	1	risk diff	Neale-B_UKBB_EUR_2017
rs1260326	rs1260326	chr2:27730940	C	T	Daytime dozing or sleeping	EFO_0000614;EFO_0005855	Neale B	UKBB	European	2017	-0.007797	0.001228	2.192e-10	-	336082	0	336082	1	IVNT	Neale-B_UKBB_EUR_2017
rs1260326	rs1260326	chr2:27730940	C	T	Two hour glucose challenge	EFO_0004307	MAGIC	20081857	European	2010	-0.07	0.01111	3e-10	-	-	-	-	-	mmol/L increase	NHGRI-EBI_GWAS_Catalog
rs1260326	rs1260326	chr2:27730940	C	T	Glucose tolerance test	NCIT_C45946	MAGIC	20081857	European	2010	NA	NA	3e-10	NA	-	-	-	-	-	dbGaP
rs1260326	rs1260326	chr2:27730940	C	T	Triglycerides	-	Sabatti C	19060910	European	2008	NA	NA	3.561e-10	NA	-	-	-	-	-	dbGaP
rs1260326	rs1260326	chr2:27730940	C	T	Serum creatinine estimated glomerular filtration rate eGFR no diabetes	NCIT_C110935;HP_0012213	CKDGen	20383146	European	2010	NA	NA	3.8e-10	NA	67093	-	-	-	-	GRASP
rs1260326	rs1260326	chr2:27730940	C	T	Metabolic traits	EFO_0004530	Sabatti C	19060910	European	2008	-0.09	0.01439	4e-10	-	-	-	-	-	mmol/l increase	NHGRI-EBI_GWAS_Catalog
rs1260326	rs1260326	chr2:27730940	C	T	Triglycerides	-	Sabatti C	19060910	European	2008	NA	NA	4e-10	NA	-	-	-	-	-	dbGaP
rs1260326	rs1260326	chr2:27730940	C	T	HDL cholesterol mean size lipoprotein fraction concentration	EFO_0004612	Chasman DI	19936222	European	2009	NA	NA	7.2e-10	NA	17296	-	-	-	-	GRASP
rs1260326	rs1260326	chr2:27730940	C	T	Hematocrit	EFO_0004586	Astle W	27863252	European	2016	0.02209	0.003594	7.846e-10	+	173480	0	173480	2	IVNT	Astle-W_Blood-Cell-Traits_EUR_2016
rs1260326	rs1260326	chr2:27730940	C	T	Hematocrit	EFO_0004348	Astle W	27863252	European	2016	0.02209	0.003595	8e-10	+	-	-	-	-	unit increase	NHGRI-EBI_GWAS_Catalog
rs1260326	rs1260326	chr2:27730940	C	T	Platelet counts	-	Gieger C	22139419	European	2011	-2.334	0.381	9e-10	-	-	-	-	-	10^9/l increase	NHGRI-EBI_GWAS_Catalog
rs1260326	rs1260326	chr2:27730940	C	T	Platelet count PLT	EFO_0004309	Gieger C	22139419	European	2011	NA	NA	9.12e-10	NA	18600	-	-	-	-	GRASP
rs1260326	rs1260326	chr2:27730940	C	T	Serum creatinine estimated glomerular filtration rate eGFR without hypertension	NCIT_C110935;HP_0012213	Pattaro C	22479191	European	2012	NA	NA	9.7e-10	NA	74354	-	-	-	-	GRASP
rs1260326	rs1260326	chr2:27730940	C	T	Nonalcoholic fatty liver disease	EFO_0003095	Kawaguchi T	29385134	East Asian	2018	-0.3221	0.05272	1e-09	-	-	-	-	-	log OR	NHGRI-EBI_GWAS_Catalog
rs1260326	rs1260326	chr2:27730940	C	T	Age at menopause	EFO_0004704;EFO_0004703	ReproGen	26414677	European	2015	-0.13	0.02	1e-09	-	69360	0	69360	33	years	ReproGen_Age-at-Menopause_EUR_2015
rs1260326	rs1260326	chr2:27730940	C	T	Pulse rate	EFO_0004326	Neale B	UKBB	European	2017	-0.02641	0.004339	1.149e-09	-	110153	0	110153	1	IVNT	Neale-B_UKBB_EUR_2017
rs1260326	rs1260326	chr2:27730940	C	T	Treatment with simvastatin	EFO_0007056	Neale B	UKBB	European	2017	-0.004792	0.0007876	1.173e-09	-	337159	38492	298667	1	risk diff	Neale-B_UKBB_EUR_2017
rs1260326	rs1260326	chr2:27730940	C	T	Uric acid	NCIT_C62652;CHEBI_27226	Kolz M	19503597	European	2009	NA	NA	1.82e-09	NA	28141	-	-	-	-	GRASP
rs1260326	rs1260326	chr2:27730940	C	T	Non albumin protein levels	EFO_0004747	Osman W	22558069	East Asian	2012	0.08	0.01349	3e-09	+	-	-	-	-	unit decrease	NHGRI-EBI_GWAS_Catalog
rs1260326	rs1260326	chr2:27730940	C	T	Blood proteins	-	Osman W	22558069	East Asian	2012	NA	NA	3e-09	NA	-	-	-	-	-	dbGaP
rs1260326	rs1260326	chr2:27730940	C	T	Serum albumin	NCIT_C28187	Osman W	22558069	East Asian	2012	NA	NA	3.1e-09	NA	9103	-	-	-	-	GRASP
rs1260326	rs1260326	chr2:27730940	C	T	APOA1 assay lipoprotein fraction concentration in fasting sample	NCIT_C87957	Chasman DI	19936222	European	2009	NA	NA	3.4e-09	NA	17296	-	-	-	-	GRASP
rs1260326	rs1260326	chr2:27730940	C	T	Type II diabetes	EFO_0001360	DIAGRAM	26551672	European	2015	0.07696	0.01299	3.7e-09	+	84780	27206	57574	23	log OR	DIAGRAM_T2D-METABO_EUR_2015
rs1260326	rs1260326	chr2:27730940	C	T	Palmitoleic acid 16:1n7	EFO_0005110	Wu JH	23362303	European	2013	-0.0195	0.0033	3.747e-09	-	8961	0	8961	5	%	CHARGE_Palmitoleic-acid_EUR_2013
rs1260326	rs1260326	chr2:27730940	C	T	Plasma palmitoleic acid	NCIT_C68408	Wu JH	23362303	European	2013	NA	NA	3.75e-09	NA	8961	-	-	-	-	GRASP
rs1260326	rs1260326	chr2:27730940	C	T	Hematological and biochemical traits	EFO_0004348	Kamatani Y	20139978	East Asian	2010	0.085	0.01445	4e-09	+	-	-	-	-	unit decrease	NHGRI-EBI_GWAS_Catalog
rs1260326	rs1260326	chr2:27730940	C	T	Albumin	EFO_0001461	Kamatani Y	20139978	East Asian	2010	NA	NA	4.36e-09	NA	14700	-	-	-	-	GRASP
rs1260326	rs1260326	chr2:27730940	C	T	Renal overload gout	EFO_0004274	Nakayama A	27899376	East Asian	2016	-0.3001	0.05132	5e-09	-	-	-	-	-	log OR	NHGRI-EBI_GWAS_Catalog
rs1260326	rs1260326	chr2:27730940	C	T	C reactive protein	NCIT_C64548	Shah	23505291	European	2013	NA	NA	5.41e-09	NA	8356	-	-	-	-	GRASP
rs1260326	rs1260326	chr2:27730940	C	T	Serum creatinine estimated glomerular filtration rate eGFR no hypertension	NCIT_C110935;HP_0012213	CKDGen	20383146	European	2010	NA	NA	6.2e-09	NA	67093	-	-	-	-	GRASP
rs1260326	rs1260326	chr2:27730940	C	T	Hypertriglyceridemia	EFO_0004211	Johansen CT	20657596	European	2010	NA	NA	6.5e-09	NA	1660	-	-	-	-	GRASP
rs1260326	rs1260326	chr2:27730940	C	T	Hypertriglyceridemia	EFO_0004211	Johansen CT	20657596	European	2010	-0.5596	0.09664	7e-09	-	-	-	-	-	log OR	NHGRI-EBI_GWAS_Catalog
rs1260326	rs1260326	chr2:27730940	C	T	Hypertriglyceridemia	EFO_0004211	Johansen CT	20657596	European	2010	NA	NA	7e-09	NA	-	-	-	-	-	dbGaP
rs1260326	rs1260326	chr2:27730940	C	T	Lipoprotein associated phospholipase A2 mass Lp2	NCIT_C120638;NCIT_C122066	Chu AY	23118302	European	2012	NA	NA	9.4e-09	NA	6851	-	-	-	-	GRASP
IGFBP1
gene expression
snp	rsid	hg19_coordinates	a1	a2	trait	efo	study	pmid	ancestry	year	tissue	exp_gene	exp_ensembl	probe	beta	se	p	direction	n	n_studies	unit	dataset
rs4665972	rs4665972	chr2:27598097	C	T	Gene expression	NCIT_C16608	eQTLGen	eQTLGen	European	2018	Whole blood	NRBP1	ENSG00000115216	-	NA	NA	7.55e-104	-	31174	35	-	eQTLGen_eQTL_EUR_2018
rs4665972	rs4665972	chr2:27598097	C	T	Gene expression	NCIT_C16608	eQTLGen	eQTLGen	European	2018	Whole blood	KRTCAP3	ENSG00000157992	-	NA	NA	2.53e-72	+	14252	16	-	eQTLGen_eQTL_EUR_2018
rs4665972	rs4665972	chr2:27598097	C	T	Gene expression	NCIT_C16608	eQTLGen	eQTLGen	European	2018	Whole blood	ATRAID	ENSG00000138085	-	NA	NA	1.13e-67	+	24966	32	-	eQTLGen_eQTL_EUR_2018
rs4665972	rs4665972	chr2:27598097	C	T	Gene expression	NCIT_C16608	eQTLGen	eQTLGen	European	2018	Whole blood	SLC5A6	ENSG00000138074	-	NA	NA	1.07e-66	-	31174	35	-	eQTLGen_eQTL_EUR_2018
rs4665972	rs4665972	chr2:27598097	C	T	Gene expression	NCIT_C16608	BIOSQTL	27918533	European	2017	Whole blood	KRTCAP3	ENSG00000157992	ENSG00000157992	NA	NA	1.522e-36	+	2116	1	-	BIOSQTL_eQTL_EUR_2017
rs4665972	rs4665972	chr2:27598097	C	T	Gene expression	NCIT_C16608	BIOSQTL	27918533	European	2017	Whole blood	NRBP1	ENSG00000115216	ENSG00000115216	NA	NA	8.465e-36	-	2116	1	-	BIOSQTL_eQTL_EUR_2017
rs4665972	rs4665972	chr2:27598097	C	T	Gene expression	NCIT_C16608	eQTLGen	eQTLGen	European	2018	Whole blood	PPM1G	ENSG00000115241	-	NA	NA	1.04e-32	-	30960	34	-	eQTLGen_eQTL_EUR_2018
rs4665972	rs4665972	chr2:27598097	C	T	Gene expression	NCIT_C16608	eQTLGen	eQTLGen	European	2018	Whole blood	SNX17	ENSG00000115234	-	NA	NA	1.34e-25	-	26099	34	-	eQTLGen_eQTL_EUR_2018
rs4665972	rs4665972	chr2:27598097	C	T	Gene expression	NCIT_C16608	GTEx	25954001	Unspecified	2015	Muscle skeletal	SNX17	ENSG00000115234.6	-	-0.3317	0.0326	6.595e-22	-	491	1	-	GTEx-V7_eQTL_EUR_2017
rs4665972	rs4665972	chr2:27598097	C	T	Gene expression	NCIT_C16608	eQTLGen	eQTLGen	European	2018	Whole blood	MYLIP	ENSG00000007944	-	NA	NA	6.48e-20	+	31184	35	-	eQTLGen_eQTL_EUR_2018
rs4665972	rs4665972	chr2:27598097	C	T	Gene expression	NCIT_C16608	Joehanes R	28122634	Mixed	2017	Whole blood	NRBP1	-	2474527	-0.0197	0.00224	1.878e-18	-	5257	1	-	Joehanes-R_eQTL_EUR_2017
rs4665972	rs4665972	chr2:27598097	C	T	Gene expression	NCIT_C16608	GTEx	25954001	Unspecified	2015	Cells transformed fibroblasts	-	ENSG00000234072.1	-	-0.5177	0.06173	5.038e-15	-	272	1	-	GTEx-V6p_eQTL_EUR_2016
rs4665972	rs4665972	chr2:27598097	C	T	Exon expression	NCIT_C16608	Geuvadis	24037378	European	2013	Lymphoblastoid cell lines	GTF3C2	ENSG00000115207.8	ENSG00000115207.8_27573181_27573499	NA	NA	9.449e-13	NA	462	1	-	Geuvadis_eQTL_EUR_2013
rs4665972	rs4665972	chr2:27598097	C	T	Gene expression	NCIT_C16608	GTEx	25954001	Unspecified	2015	Muscle skeletal	SNX17	ENSG00000115234.6	-	-0.3156	0.0436	3.393e-12	-	361	1	-	GTEx-V6p_eQTL_EUR_2016
rs4665972	rs4665972	chr2:27598097	C	T	Gene expression	NCIT_C16608	GTEx	25954001	Unspecified	2015	Thyroid	FNDC4	ENSG00000115226.5	-	0.2734	0.0388	1.06e-11	+	399	1	-	GTEx-V7_eQTL_EUR_2017
rs4665972	rs4665972	chr2:27598097	C	T	Gene expression	NCIT_C16608	eQTLGen	eQTLGen	European	2018	Whole blood	EIF2B4	ENSG00000115211	-	NA	NA	6.38e-11	+	25885	33	-	eQTLGen_eQTL_EUR_2018
rs4665972	rs4665972	chr2:27598097	C	T	Gene expression	NCIT_C16608	GTEx	25954001	Unspecified	2015	Skin sun exposed lower leg	NRBP1	ENSG00000115216.9	-	-0.1789	0.02665	7.831e-11	-	414	1	-	GTEx-V7_eQTL_EUR_2017
rs4665972	rs4665972	chr2:27598097	C	T	Gene expression	NCIT_C16608	eQTLGen	eQTLGen	European	2018	Whole blood	ZNF513	ENSG00000163795	-	NA	NA	1.84e-10	-	31174	35	-	eQTLGen_eQTL_EUR_2018
rs4665972	rs4665972	chr2:27598097	C	T	Gene expression	NCIT_C16608	eQTLGen	eQTLGen	European	2018	Whole blood	ABCA1	ENSG00000165029	-	NA	NA	2.08e-10	+	31184	35	-	eQTLGen_eQTL_EUR_2018
rs4665972	rs4665972	chr2:27598097	C	T	Gene expression	NCIT_C16608	GTEx	25954001	Unspecified	2015	Testis	-	ENSG00000234072.1	-	-0.4004	0.05824	2.891e-10	-	157	1	-	GTEx-V6p_eQTL_EUR_2016
rs4665972	rs4665972	chr2:27598097	C	T	Gene expression	NCIT_C16608	eQTLGen	eQTLGen	European	2018	Whole blood	ABCG1	ENSG00000160179	-	NA	NA	5.21e-10	+	31184	35	-	eQTLGen_eQTL_EUR_2018
rs4665972	rs4665972	chr2:27598097	C	T	Gene expression	NCIT_C16608	GTEx	25954001	Unspecified	2015	Skin not sun exposed suprapubic	NRBP1	ENSG00000115216.9	-	-0.1866	0.02909	5.959e-10	-	335	1	-	GTEx-V7_eQTL_EUR_2017
rs4665972	rs4665972	chr2:27598097	C	T	Exon expression	NCIT_C16608	Geuvadis	24037378	European	2013	Lymphoblastoid cell lines	NRBP1	ENSG00000115216.8	ENSG00000115216.8_27664134_27664197	NA	NA	6.318e-10	NA	462	1	-	Geuvadis_eQTL_EUR_2013
rs4665972	rs4665972	chr2:27598097	C	T	Exon expression	NCIT_C16608	Geuvadis	24037378	European	2013	Lymphoblastoid cell lines	NRBP1	ENSG00000115216.8	ENSG00000115216.8_27663270_27663375	NA	NA	8.504e-10	NA	462	1	-	Geuvadis_eQTL_EUR_2013
rs4665972	rs4665972	chr2:27598097	C	T	Gene expression	NCIT_C16608	GTEx	25954001	Unspecified	2015	Esophagus mucosa	-	ENSG00000234072.1	-	-0.3514	0.05524	1.294e-09	-	241	1	-	GTEx-V6p_eQTL_EUR_2016
rs4665972	rs4665972	chr2:27598097	C	T	Gene expression	NCIT_C16608	GTEx	25954001	Unspecified	2015	Lung	-	ENSG00000234072.1	-	-0.3328	0.05302	1.645e-09	-	278	1	-	GTEx-V6p_eQTL_EUR_2016
rs4665972	rs4665972	chr2:27598097	C	T	Gene expression	NCIT_C16608	GTEx	25954001	Unspecified	2015	Thyroid	-	ENSG00000234072.1	-	-0.3029	0.04909	2.932e-09	-	278	1	-	GTEx-V6p_eQTL_EUR_2016
rs4665972	rs4665972	chr2:27598097	C	T	Gene expression	NCIT_C16608	BIOSQTL	27918533	European	2017	Whole blood	PPM1G	ENSG00000115241	ENSG00000115241	NA	NA	3.843e-09	-	2116	1	-	BIOSQTL_eQTL_EUR_2017
rs4665972	rs4665972	chr2:27598097	C	T	Exon expression	NCIT_C16608	Geuvadis	24037378	European	2013	Lymphoblastoid cell lines	NRBP1	ENSG00000115216.8	ENSG00000115216.8_27657338_27657427	NA	NA	5.154e-09	NA	462	1	-	Geuvadis_eQTL_EUR_2013
rs4665972	rs4665972	chr2:27598097	C	T	Gene expression	NCIT_C16608	GTEx	25954001	Unspecified	2015	Artery tibial	-	ENSG00000234072.1	-	-0.3423	0.05664	5.655e-09	-	285	1	-	GTEx-V6p_eQTL_EUR_2016
rs4665972	rs4665972	chr2:27598097	C	T	Exon expression	NCIT_C16608	Geuvadis	24037378	European	2013	Lymphoblastoid cell lines	NRBP1	ENSG00000115216.8	ENSG00000115216.8_27664434_27664489	NA	NA	8.293e-09	NA	462	1	-	Geuvadis_eQTL_EUR_2013
other traits
snp	rsid	hg19_coordinates	a1	a2	trait	efo	study	pmid	ancestry	year	beta	se	p	direction	n	n_cases	n_controls	n_studies	unit	dataset
rs4665972	rs4665972	chr2:27598097	C	T	Trunk predicted mass	-	Neale B	UKBB	European	2017	0.02046	0.001569	7.091e-39	+	330995	0	330995	1	IVNT	Neale-B_UKBB_EUR_2017
rs4665972	rs4665972	chr2:27598097	C	T	Trunk fat-free mass	-	Neale B	UKBB	European	2017	0.02047	0.001574	1.155e-38	+	331030	0	331030	1	IVNT	Neale-B_UKBB_EUR_2017
rs4665972	rs4665972	chr2:27598097	C	T	Alcohol intake frequency	EFO_0004329	Neale B	UKBB	European	2017	-0.04621	0.003656	1.286e-36	-	336965	0	336965	1	-	Neale-B_UKBB_EUR_2017
rs4665972	rs4665972	chr2:27598097	C	T	Whole body water mass	-	Neale B	UKBB	European	2017	0.01985	0.001582	4.55e-36	+	331315	0	331315	1	IVNT	Neale-B_UKBB_EUR_2017
rs4665972	rs4665972	chr2:27598097	C	T	Whole body fat-free mass	-	Neale B	UKBB	European	2017	0.01963	0.00158	2.024e-35	+	331291	0	331291	1	IVNT	Neale-B_UKBB_EUR_2017
rs4665972	rs4665972	chr2:27598097	C	T	Arm fat-free mass right	-	Neale B	UKBB	European	2017	0.01884	0.001557	1.107e-33	+	331221	0	331221	1	IVNT	Neale-B_UKBB_EUR_2017
rs4665972	rs4665972	chr2:27598097	C	T	Monocyte percentage of white cells	EFO_0004586	Astle W	27863252	European	2016	0.04419	0.00366	1.421e-33	+	173480	0	173480	2	IVNT	Astle-W_Blood-Cell-Traits_EUR_2016
rs4665972	rs4665972	chr2:27598097	C	T	Arm predicted mass right	-	Neale B	UKBB	European	2017	0.01864	0.001552	3.038e-33	+	331216	0	331216	1	IVNT	Neale-B_UKBB_EUR_2017
rs4665972	rs4665972	chr2:27598097	C	T	Arm fat-free mass left	-	Neale B	UKBB	European	2017	0.01823	0.001589	1.848e-30	+	331159	0	331159	1	IVNT	Neale-B_UKBB_EUR_2017
rs4665972	rs4665972	chr2:27598097	C	T	Self-reported high cholesterol	EFO_0008111	Neale B	UKBB	European	2017	-0.009397	0.0008192	1.86e-30	-	337159	41296	295863	1	risk diff	Neale-B_UKBB_EUR_2017
rs4665972	rs4665972	chr2:27598097	C	T	Arm predicted mass left	-	Neale B	UKBB	European	2017	0.01804	0.001583	4.286e-30	+	331146	0	331146	1	IVNT	Neale-B_UKBB_EUR_2017
rs4665972	rs4665972	chr2:27598097	C	T	Basal metabolic rate	EFO_0007777	Neale B	UKBB	European	2017	0.01867	0.001657	1.968e-29	+	331307	0	331307	1	IVNT	Neale-B_UKBB_EUR_2017
rs4665972	rs4665972	chr2:27598097	C	T	Self-reported gout	EFO_0004274	Neale B	UKBB	European	2017	-0.003178	0.0002955	5.593e-27	-	337159	4807	332352	1	risk diff	Neale-B_UKBB_EUR_2017
rs4665972	rs4665972	chr2:27598097	C	T	Reticulocyte fraction of red cells	EFO_0007986	Astle W	27863252	European	2016	0.03924	0.003689	2e-26	+	-	-	-	-	unit decrease	NHGRI-EBI_GWAS_Catalog
rs4665972	rs4665972	chr2:27598097	C	T	Reticulocyte fraction of red cells	EFO_0004586	Astle W	27863252	European	2016	-0.03924	0.00369	2.069e-26	-	173480	0	173480	2	IVNT	Astle-W_Blood-Cell-Traits_EUR_2016
rs4665972	rs4665972	chr2:27598097	C	T	Impedance of whole body	-	Neale B	UKBB	European	2017	-0.0202	0.001905	2.938e-26	-	331284	0	331284	1	IVNT	Neale-B_UKBB_EUR_2017
rs4665972	rs4665972	chr2:27598097	C	T	Granulocyte percentage of myeloid white cells	EFO_0004586	Astle W	27863252	European	2016	-0.03889	0.003672	3.267e-26	-	173480	0	173480	2	IVNT	Astle-W_Blood-Cell-Traits_EUR_2016
rs4665972	rs4665972	chr2:27598097	C	T	Pulse rate	EFO_0004326	Neale B	UKBB	European	2017	-0.02726	0.002575	3.458e-26	-	317756	0	317756	1	IVNT	Neale-B_UKBB_EUR_2017
rs4665972	rs4665972	chr2:27598097	C	T	Leg predicted mass right	-	Neale B	UKBB	European	2017	0.01697	0.001634	2.895e-25	+	331285	0	331285	1	IVNT	Neale-B_UKBB_EUR_2017
rs4665972	rs4665972	chr2:27598097	C	T	Leg fat-free mass left	-	Neale B	UKBB	European	2017	0.01705	0.001645	3.633e-25	+	331258	0	331258	1	IVNT	Neale-B_UKBB_EUR_2017
rs4665972	rs4665972	chr2:27598097	C	T	Leg predicted mass left	-	Neale B	UKBB	European	2017	0.01689	0.001634	5.06e-25	+	331253	0	331253	1	IVNT	Neale-B_UKBB_EUR_2017
rs4665972	rs4665972	chr2:27598097	C	T	Leg fat-free mass right	-	Neale B	UKBB	European	2017	0.01698	0.001645	5.495e-25	+	331285	0	331285	1	IVNT	Neale-B_UKBB_EUR_2017
rs4665972	rs4665972	chr2:27598097	C	T	Impedance of arm left	-	Neale B	UKBB	European	2017	-0.01778	0.001765	7.131e-24	-	331292	0	331292	1	IVNT	Neale-B_UKBB_EUR_2017
rs4665972	rs4665972	chr2:27598097	C	T	Impedance of arm right	-	Neale B	UKBB	European	2017	-0.01766	0.001757	9.496e-24	-	331279	0	331279	1	IVNT	Neale-B_UKBB_EUR_2017
rs4665972	rs4665972	chr2:27598097	C	T	Sitting height	EFO_0004339	Neale B	UKBB	European	2017	0.019	0.001932	8.065e-23	+	336172	0	336172	1	IVNT	Neale-B_UKBB_EUR_2017
rs4665972	rs4665972	chr2:27598097	C	T	Platelet count	EFO_0004586	Astle W	27863252	European	2016	-0.03653	0.003746	1.797e-22	-	173480	0	173480	2	IVNT	Astle-W_Blood-Cell-Traits_EUR_2016
rs4665972	rs4665972	chr2:27598097	C	T	High light scatter percentage of red cells	EFO_0004586	Astle W	27863252	European	2016	-0.03538	0.003686	7.976e-22	-	173480	0	173480	2	IVNT	Astle-W_Blood-Cell-Traits_EUR_2016
rs4665972	rs4665972	chr2:27598097	C	T	Treatment with allopurinol	EFO_0007056	Neale B	UKBB	European	2017	-0.002524	0.0002641	1.215e-21	-	337159	3819	333340	1	risk diff	Neale-B_UKBB_EUR_2017
rs4665972	rs4665972	chr2:27598097	C	T	Reticulocyte count	EFO_0004586	Astle W	27863252	European	2016	-0.03395	0.003692	3.68e-20	-	173480	0	173480	2	IVNT	Astle-W_Blood-Cell-Traits_EUR_2016
rs4665972	rs4665972	chr2:27598097	C	T	Reticulocyte count	EFO_0007986	Astle W	27863252	European	2016	0.03395	0.003695	4e-20	+	-	-	-	-	unit decrease	NHGRI-EBI_GWAS_Catalog
rs4665972	rs4665972	chr2:27598097	C	T	White blood cell count	EFO_0004586	Astle W	27863252	European	2016	-0.03373	0.003684	5.337e-20	-	173480	0	173480	2	IVNT	Astle-W_Blood-Cell-Traits_EUR_2016
rs4665972	rs4665972	chr2:27598097	C	T	Height	EFO_0004339	Neale B	UKBB	European	2017	0.01622	0.001776	6.927e-20	+	336474	0	336474	1	IVNT	Neale-B_UKBB_EUR_2017
rs4665972	rs4665972	chr2:27598097	C	T	Neutrophil count	EFO_0004586	Astle W	27863252	European	2016	-0.03259	0.003682	8.661e-19	-	173480	0	173480	2	IVNT	Astle-W_Blood-Cell-Traits_EUR_2016
rs4665972	rs4665972	chr2:27598097	C	T	High light scatter reticulocyte count	EFO_0007986	Astle W	27863252	European	2016	0.03247	0.003675	1e-18	+	-	-	-	-	unit decrease	NHGRI-EBI_GWAS_Catalog
rs4665972	rs4665972	chr2:27598097	C	T	Plateletcrit	EFO_0004586	Astle W	27863252	European	2016	-0.03313	0.00376	1.236e-18	-	173480	0	173480	2	IVNT	Astle-W_Blood-Cell-Traits_EUR_2016
rs4665972	rs4665972	chr2:27598097	C	T	High light scatter reticulocyte count	EFO_0004586	Astle W	27863252	European	2016	-0.03247	0.003686	1.258e-18	-	173480	0	173480	2	IVNT	Astle-W_Blood-Cell-Traits_EUR_2016
rs4665972	rs4665972	chr2:27598097	C	T	Impedance of leg left	-	Neale B	UKBB	European	2017	-0.01975	0.002279	4.404e-18	-	331296	0	331296	1	IVNT	Neale-B_UKBB_EUR_2017
rs4665972	rs4665972	chr2:27598097	C	T	Sum basophil neutrophil counts	EFO_0004586	Astle W	27863252	European	2016	-0.03197	0.003689	4.436e-18	-	173480	0	173480	2	IVNT	Astle-W_Blood-Cell-Traits_EUR_2016
rs4665972	rs4665972	chr2:27598097	C	T	Sum neutrophil eosinophil counts	EFO_0004586	Astle W	27863252	European	2016	-0.03164	0.003686	9.151e-18	-	173480	0	173480	2	IVNT	Astle-W_Blood-Cell-Traits_EUR_2016
rs4665972	rs4665972	chr2:27598097	C	T	Comparative height size at age 10	-	Neale B	UKBB	European	2017	0.01444	0.001707	2.669e-17	+	332021	0	332021	1	-	Neale-B_UKBB_EUR_2017
rs4665972	rs4665972	chr2:27598097	C	T	Granulocyte count	EFO_0004586	Astle W	27863252	European	2016	-0.03108	0.003692	3.79e-17	-	173480	0	173480	2	IVNT	Astle-W_Blood-Cell-Traits_EUR_2016
rs4665972	rs4665972	chr2:27598097	C	T	Impedance of leg right	-	Neale B	UKBB	European	2017	-0.01884	0.002261	8.036e-17	-	331301	0	331301	1	IVNT	Neale-B_UKBB_EUR_2017
rs4665972	rs4665972	chr2:27598097	C	T	Sodium in urine	EFO_0009282	Neale B	UKBB	European	2017	-0.01862	0.002433	2.003e-14	-	326831	0	326831	1	IVNT	Neale-B_UKBB_EUR_2017
rs4665972	rs4665972	chr2:27598097	C	T	Myeloid white cell count	EFO_0004586	Astle W	27863252	European	2016	-0.02829	0.003701	2.122e-14	-	173480	0	173480	2	IVNT	Astle-W_Blood-Cell-Traits_EUR_2016
rs4665972	rs4665972	chr2:27598097	C	T	Weight	EFO_0004338	Neale B	UKBB	European	2017	0.01624	0.002184	1.057e-13	+	336227	0	336227	1	IVNT	Neale-B_UKBB_EUR_2017
rs4665972	rs4665972	chr2:27598097	C	T	Medication for cholesterol, blood pressure or diabetes: cholesterol lowering medication	EFO_0007056	Neale B	UKBB	European	2017	-0.01127	0.001561	5.167e-13	-	154702	35840	118862	1	risk diff	Neale-B_UKBB_EUR_2017
rs4665972	rs4665972	chr2:27598097	C	T	Treatment with atorvastatin	EFO_0007056	Neale B	UKBB	European	2017	-0.003045	0.0004281	1.142e-12	-	337159	10167	326992	1	risk diff	Neale-B_UKBB_EUR_2017
rs4665972	rs4665972	chr2:27598097	C	T	Treatment with cholesterol lowering medication	EFO_0007056	Neale B	UKBB	European	2017	-0.007925	0.001139	3.455e-12	-	180203	22705	157498	1	risk diff	Neale-B_UKBB_EUR_2017
rs4665972	rs4665972	chr2:27598097	C	T	Diabetes diagnosed by doctor	EFO_0000400	Neale B	UKBB	European	2017	0.00371	0.0005359	4.432e-12	+	336473	16183	320290	1	risk diff	Neale-B_UKBB_EUR_2017
rs4665972	rs4665972	chr2:27598097	C	T	Lymphocyte count	EFO_0004586	Astle W	27863252	European	2016	-0.02525	0.0037	8.783e-12	-	173480	0	173480	2	IVNT	Astle-W_Blood-Cell-Traits_EUR_2016
rs4665972	rs4665972	chr2:27598097	C	T	Red cell distribution width	EFO_0004586	Astle W	27863252	European	2016	0.02426	0.00364	2.652e-11	+	173480	0	173480	2	IVNT	Astle-W_Blood-Cell-Traits_EUR_2016
rs4665972	rs4665972	chr2:27598097	C	T	Self-reported diabetes	EFO_0000400	Neale B	UKBB	European	2017	0.002961	0.000486	1.107e-09	+	337159	13243	323916	1	risk diff	Neale-B_UKBB_EUR_2017
rs4665972	rs4665972	chr2:27598097	C	T	Alcohol intake versus 10 years previously	EFO_0004329	Neale B	UKBB	European	2017	-0.01151	0.0019	1.376e-09	-	313248	0	313248	1	-	Neale-B_UKBB_EUR_2017
rs4665972	rs4665972	chr2:27598097	C	T	Daytime dozing or sleeping	EFO_0000614;EFO_0005855	Neale B	UKBB	European	2017	-0.007307	0.001236	3.406e-09	-	336082	0	336082	1	IVNT	Neale-B_UKBB_EUR_2017
rs4665972	rs4665972	chr2:27598097	C	T	Type II diabetes	EFO_0001360	DIAGRAM	26551672	European	2015	0.07696	0.01322	3.9e-09	+	84780	27206	57574	23	log OR	DIAGRAM_T2D-METABO_EUR_2015
rs4665972	rs4665972	chr2:27598097	C	T	Pulse rate	EFO_0004326	Neale B	UKBB	European	2017	-0.02526	0.004367	7.279e-09	-	110153	0	110153	1	IVNT	Neale-B_UKBB_EUR_2017
rs4665972	rs4665972	chr2:27598097	C	T	Triglycerides	EFO_0004530	Coram MA	23726366	Mixed	2013	-0.065	0.01134	1e-08	-	-	-	-	-	unit increase	NHGRI-EBI_GWAS_Catalog
IL6ST
gene expression
snp	rsid	hg19_coordinates	a1	a2	trait	efo	study	pmid	ancestry	year	tissue	exp_gene	exp_ensembl	probe	beta	se	p	direction	n	n_studies	unit	dataset
rs144276707	rs144276707	chr4:187165700	A	G	Gene expression	NCIT_C16608	eQTLGen	eQTLGen	European	2018	Whole blood	CYP4V2	ENSG00000145476	-	NA	NA	7.3e-49	-	31353	35	-	eQTLGen_eQTL_EUR_2018
other traits
No trait reported
PNLIPRP1
gene expression
snp	rsid	hg19_coordinates	a1	a2	trait	efo	study	pmid	ancestry	year	tissue	exp_gene	exp_ensembl	probe	beta	se	p	direction	n	n_studies	unit	dataset
rs55993634	rs55993634	chr16:75236763	C	G	Gene expression	NCIT_C16608	BIOSQTL	27918533	European	2017	Whole blood	BCAR1	ENSG00000050820	ENSG00000050820	NA	NA	6.058e-101	-	2116	1	-	BIOSQTL_eQTL_EUR_2017
rs55993634	rs55993634	chr16:75236763	C	G	Gene expression	NCIT_C16608	eQTLGen	eQTLGen	European	2018	Whole blood	CFDP1	ENSG00000153774	-	NA	NA	9.49e-82	-	31352	36	-	eQTLGen_eQTL_EUR_2018
rs55993634	rs55993634	chr16:75236763	C	G	Gene expression	NCIT_C16608	eQTLGen	eQTLGen	European	2018	Whole blood	BCAR1	ENSG00000050820	-	NA	NA	1.06e-63	-	30527	34	-	eQTLGen_eQTL_EUR_2018
rs55993634	rs55993634	chr16:75236763	C	G	Gene expression	NCIT_C16608	BIOSQTL	27918533	European	2017	Whole blood	CFDP1	ENSG00000153774	ENSG00000153774	NA	NA	1.401e-27	-	2116	1	-	BIOSQTL_eQTL_EUR_2017
rs55993634	rs55993634	chr16:75236763	C	G	Gene expression	NCIT_C16608	BIOSQTL	27918533	European	2017	Whole blood	CFDP1;RP11-77K12.1	ENSG00000153774;ENSG00000261717	ENSG00000153774;ENSG00000261717	NA	NA	1.701e-19	-	2116	1	-	BIOSQTL_eQTL_EUR_2017
rs55993634	rs55993634	chr16:75236763	C	G	Gene expression	NCIT_C16608	eQTLGen	eQTLGen	European	2018	Whole blood	ZFP1	ENSG00000184517	-	NA	NA	8.74e-12	-	31138	35	-	eQTLGen_eQTL_EUR_2018
rs55993634	rs55993634	chr16:75236763	C	G	Gene expression	NCIT_C16608	eQTLGen	eQTLGen	European	2018	Whole blood	ADAT1	ENSG00000065457	-	NA	NA	6.71e-10	+	31352	36	-	eQTLGen_eQTL_EUR_2018
other traits
snp	rsid	hg19_coordinates	a1	a2	trait	efo	study	pmid	ancestry	year	beta	se	p	direction	n	n_cases	n_controls	n_studies	unit	dataset
snp	rsid	hg19_coordinates	a1	a2	trait	efo	study	pmid	ancestry	year	beta	se	p	direction	n	n_cases	n_controls	n_studies	unit	dataset
rs55993634	rs55993634	chr16:75236763	C	G	Age-related macular degeneration	EFO_0001365	Fritsche LG	26691988	European	2015	NA	NA	5.05e-12	+	33976	16144	17832	26	log OR	Fritsche-L_AMD_EUR_2016
rs55993634	rs55993634	chr16:75236763	C	G	Impedance of leg left	-	Neale B	UKBB	European	2017	0.02653	0.004083	8.16e-11	+	331296	0	331296	1	IVNT	Neale-B_UKBB_EUR_2017
rs55993634	rs55993634	chr16:75236763	C	G	Type II diabetes	EFO_0001360	DIAGRAM	28566273	European	2017	0.15	0.024	1.1e-10	+	159208	26676	132532	18	log OR	DIAGRAM_T2D_EUR_2017
rs55993634	rs55993634	chr16:75236763	C	G	Coronary artery disease	EFO_0000378;EFO_0001645	van der Harst P	29212778	Mixed	2018	0.0648	0.0103	2.78e-10	+	547261	122733	424528	2	log OR	van-der-Harst-P_CAD_Mixed_2018
PPY
gene expression
No data reported
other traits
No trait reported
SIRT2
gene expression
snp	rsid	hg19_coordinates	a1	a2	trait	efo	study	pmid	ancestry	year	tissue	exp_gene	exp_ensembl	probe	beta	se	p	direction	n	n_studies	unit	dataset
rs1801689	rs1801689	chr17:64210580	C	A	Gene expression	NCIT_C16608	eQTLGen	eQTLGen	European	2018	Whole blood	PRKCA	ENSG00000154229	-	NA	NA	6.41e-12	+	27041	26	-	eQTLGen_eQTL_EUR_2018
other traits
snp	rsid	hg19_coordinates	a1	a2	trait	efo	study	pmid	ancestry	year	beta	se	p	direction	n	n_cases	n_controls	n_studies	unit	dataset
rs1801689	rs1801689	chr17:64210580	C	A	Plateletcrit	EFO_0004586	Astle W	27863252	European	2016	0.1148	0.01069	6.508e-27	+	173480	0	173480	2	IVNT	Astle-W_Blood-Cell-Traits_EUR_2016
rs1801689	rs1801689	chr17:64210580	C	A	Blood protein levels	EFO_0008140	Suhre K	28240269	European	2017	1.132	0.1262	3e-19	+	-	-	-	-	unit increase	NHGRI-EBI_GWAS_Catalog
rs1801689	rs1801689	chr17:64210580	C	A	Platelet count	EFO_0004586	Astle W	27863252	European	2016	0.09083	0.01066	1.573e-17	+	173480	0	173480	2	IVNT	Astle-W_Blood-Cell-Traits_EUR_2016
rs1801689	rs1801689	chr17:64210580	C	A	LDL cholesterol	EFO_0004195	Asselbergs	23063622	European	2012	NA	NA	9.41e-14	NA	66240	-	-	-	-	GRASP
rs1801689	rs1801689	chr17:64210580	C	A	Low density lipoprotein	EFO_0004611	GLGC	24097068	European	2013	0.1028	0.0139	9.809e-12	+	111143	0	111143	60	IVNT	GLGC_LDL_EUR_2013
rs1801689	rs1801689	chr17:64210580	C	A	LDL cholesterol	EFO_0004611	GLGC	24097068	European	2013	0.103	0.01513	1e-11	+	-	-	-	-	unit increase	NHGRI-EBI_GWAS_Catalog
rs1801689	rs1801689	chr17:64210580	C	A	Blood protein levels	EFO_0008140	Suhre K	28240269	European	2017	0.7217	0.117	7e-10	+	-	-	-	-	unit increase	NHGRI-EBI_GWAS_Catalog

## Sheet: Table S3-coloc
Table S3. Colocalization results for outcomes associated proteions
pQTL	outcomes	PP.H0.abf	PP.H1.abf	PP.H2.abf	PP.H3.abf	PP.H4.abf
FST	Liver fat	3.8e-08	4.92e-05	7.01e-06	0.00811	0.992
SIRT2	Liver fat	6.53e-12	0.0428	1.17e-11	0.0759	0.881
DNAJB9	Liver fat	2.82e-15	0.000585	1.88e-14	0.00291	0.997
IGFBP1	Liver fat	0.00413	0.000815	0.769	0.152	0.0741
FST	Liver volume	1.86e-18	2.41e-15	1.5e-06	0.000947	0.999
IL6R	Liver volume	0	0.0345	0	0.0764	0.889
CTSA	Liver volume	2.34e-15	3.6e-09	8.87e-08	0.136	0.864
GSTA1	Liver volume	1.58e-65	0.00046	2.07e-62	0.602	0.397
IGFBP1	Liver volume	9.38e-13	2.06e-13	0.756	0.166	0.0785
RGMB	Pancreas fat	6.73e-16	0.00338	1.04e-14	0.0514	0.945
PNLIPRP1	Pancreas volume	1.4e-18	4.37e-11	2.7e-10	0.00745	0.993
RSPO3	Pancreas volume	2.51e-30	5.13e-09	1.77e-22	0.362	0.638
FLT4	Pancreas volume	3.77e-205	0.0872	1.51e-205	0.0341	0.879
PPY	Pancreas volume	9.99e-09	0.0203	2.3e-09	0.00369	0.976
IL6ST	Pancreas volume	0.000111	0.0978	4.44e-05	0.0383	0.864
IL12RB1	VAT volume	0.00148	0.00218	0.366	0.541	0.0891

## Sheet: Table S4
Table S4. MR estimating the association of risk factors with outcomes
Exposure	Outcome	N_SNP	MR-IVW			MR-Egger			MR-Weighted median			MR-Weighted mode			MR-Egger regression		Q	Q_df	Q_pval
			beta (95% CI)	se	Pval	beta	se	Pval	beta	se	Pval	beta	se	Pval	intercept	Pval
HOMA-IR	Liver fat	7	-0.177 (-0.788, 0.434)	0.311632	0.570545	0.60066	0.945996	0.553376	0.00622384	0.203784	0.975635	-0.0176233	0.233692	0.942338	-0.0208291	0.422799	25.5865	6	0.000265794
HOMA-B	Liver fat	3	-0.056 (-0.07, -0.043)	0.00711277	2.0549e-15	-0.0210513	0.819425	0.983649	-0.0565982	0.14756	0.701305	-0.0581624	0.179372	0.776515	-0.0012978	0.9721	0.00519896	2	0.997404
HDL-C	Liver fat	84	-0.053 (-0.143, 0.036)	0.0455513	0.242134	-0.078762	0.0851193	0.357519	-0.105111	0.0348897	0.00258965	-0.0943715	0.0328659	0.00518463	0.0013671	0.723395	365.724	83	3.90083e-37
LDL-C	Liver fat	76	-0.075 (-0.168, 0.018)	0.0474017	0.114668	-0.150052	0.0675303	0.0293403	-0.0667504	0.0291076	0.021835	-0.076726	0.021686	0.000695731	0.00684797	0.125121	571.858	75	1.52025e-77
TC	Liver fat	80	-0.071 (-0.167, 0.024)	0.0487273	0.142861	-0.208655	0.0749074	0.00670593	-0.0686227	0.031727	0.0305478	-0.0873292	0.0251754	0.000849368	0.0101509	0.0204958	560.523	79	1.16496e-73
TG	Liver fat	55	0.028 (-0.152, 0.207)	0.0914448	0.762735	-0.153343	0.145053	0.295238	0.0631777	0.0450598	0.160889	0.0154595	0.0437916	0.725445	0.0112881	0.117201	788.965	54	3.97305e-131
MVPA	Liver fat	19	-0.707 (-1.414, 0.001)	0.360974	0.0502153	-3.68919	1.57795	0.0318715	-0.419267	0.190665	0.0278803	-0.492609	0.295164	0.112431	0.0452838	0.0698793	126.322	18	2.66311e-18
time spent watching television	Liver fat	52	0.407 (0.218, 0.596)	0.0963145	2.39814e-05	0.880675	0.480844	0.0729841	0.34506	0.136493	0.0114697	0.433308	0.31484	0.174748	-0.00614212	0.319363	55.4832	51	0.30955
Coffee intake	Liver fat	35	0.137 (-0.181, 0.455)	0.162246	0.397219	0.455119	0.31802	0.161804	0.223231	0.137125	0.103537	0.218742	0.138139	0.122569	-0.00610024	0.254492	107.171	34	1.66634e-09
Smoking initiation	Liver fat	72	0.11 (0.016, 0.204)	0.0478788	0.0212429	0.267531	0.247437	0.283315	0.156359	0.062111	0.0118223	0.236806	0.130088	0.0729201	-0.00412785	0.519232	105.69	71	0.00476383
Alcohol consumption	Liver fat	3	-0.542 (-1.825, 0.741)	0.65448	0.407583	-3.64822	4.94862	0.595574	-0.213908	0.303563	0.481025	0.291034	0.291791	0.423649	0.0804123	0.639528	24.6214	2	4.50333e-06
Insomnia	Liver fat	24	0.265 (-0.086, 0.616)	0.179045	0.139243	0.362654	0.542465	0.510749	0.162188	0.208975	0.437683	0.20856	0.31224	0.510815	-0.00129951	0.849712	36.175	23	0.0395879
Major depression	Liver fat	40	0.015 (-0.084, 0.114)	0.0505015	0.766999	0.191825	0.263294	0.47074	0.000583612	0.0640779	0.992733	0.10478	0.125536	0.408992	-0.00540367	0.497743	48.668	39	0.137957
SHBG	Liver fat	150	-0.205 (-0.319, -0.091)	0.05825	0.000428158	-0.0396943	0.104541	0.704712	-0.113235	0.0409579	0.00569817	-0.0725606	0.0477262	0.130542	-0.00728883	0.0595394	1161.32	149	2.79381e-156
Total testosterone	Liver fat	90	-0.045 (-0.123, 0.034)	0.0402352	0.267787	0.0163571	0.0730567	0.823358	0.0274227	0.0466751	0.556852	0.0231494	0.0527957	0.662107	-0.00255854	0.32032	180.781	89	3.24146e-08
NAFLD	Liver fat	2	0.395 (0.329, 0.461)	0.033745	1.31143e-31	na	na	na	na	na	na	na	na	na	na	na	6.66589	1	0.00982755
SBP	Liver fat	376	-0.001 (-0.004, 0.002)	0.00171189	0.599415	-0.0147599	0.00438097	0.000832657	-0.0026624	0.00254143	0.294824	-0.00832334	0.00582829	0.154098	0.0045746	0.000674467	479.294	375	0.00021001
DBP	Liver fat	381	-0.001 (-0.008, 0.006)	0.00344531	0.771261	-0.00981631	0.0083661	0.241395	-0.00497988	0.00422439	0.238462	-0.0215335	0.00972447	0.0273969	0.00173204	0.248365	689.796	380	2.95575e-20
HOMA-IR	Liver volume	7	-0.451 (-1.285, 0.383)	0.425469	0.289276	0.794324	1.25437	0.554403	0.0148025	0.182637	0.935403	0.0354565	0.206804	0.869506	-0.0333578	0.340129	57.8096	6	1.25239e-10
HOMA-B	Liver volume	3	-0.062 (-0.472, 0.348)	0.209033	0.766888	-1.44537	1.02128	0.391605	-0.0858722	0.154208	0.577624	-0.129676	0.195119	0.574681	0.050702	0.40038	5.44373	2	0.0657519
HDL-C	Liver volume	84	-0.129 (-0.212, -0.046)	0.0424271	0.00237105	-0.0463732	0.078595	0.556795	-0.0691037	0.0322445	0.0321039	-0.065199	0.0303239	0.034458	-0.00443031	0.21615	384.565	83	2.38571e-40
LDL-C	Liver volume	76	-0.077 (-0.14, -0.014)	0.0319815	0.0159521	-0.126664	0.0456205	0.00695664	-0.0771777	0.0244503	0.00159671	-0.0735122	0.0206095	0.000633455	0.00450513	0.134804	314.999	75	3.62887e-31
TC	Liver volume	80	-0.062 (-0.132, 0.008)	0.0359088	0.0845804	-0.142309	0.0559727	0.0129873	-0.0430333	0.0278913	0.122856	-0.0538814	0.0232102	0.0228411	0.00593613	0.0676988	368.382	79	6.42737e-39
TG	Liver volume	55	0.136 (0.034, 0.238)	0.0520322	0.00918885	0.0461066	0.0830253	0.581004	0.0501678	0.0397881	0.207355	0.0351323	0.0397857	0.38113	0.00557866	0.174875	309.584	54	1.51978e-37
MVPA	Liver volume	19	-0.224 (-0.65, 0.202)	0.217316	0.302212	-1.57988	0.99386	0.130339	-0.33838	0.183179	0.0647094	-0.422855	0.308553	0.187398	0.0205836	0.180644	55.4769	18	1.07752e-05
time spent watching television	Liver volume	52	0.295 (0.065, 0.524)	0.116895	0.011735	0.25395	0.589534	0.668492	0.433166	0.13617	0.00146737	0.580326	0.36862	0.121597	0.000526628	0.944205	99.0774	51	6.36723e-05
Coffee intake	Liver volume	35	0.458 (0.084, 0.832)	0.19088	0.0163445	0.397934	0.381487	0.304478	0.327171	0.145108	0.0241536	0.250757	0.128797	0.059845	0.00115947	0.85534	179.8	34	9.55931e-22
Smoking initiation	Liver volume	72	0.198 (0.11, 0.285)	0.0446685	9.56058e-06	0.48293	0.228958	0.0385008	0.124796	0.0530015	0.0185441	0.0960395	0.0982664	0.33172	-0.00748714	0.208367	111.529	71	0.00152228
Alcohol consumption	Liver volume	3	-0.831 (-2.668, 1.006)	0.937152	0.375205	-6.66905	5.96315	0.464462	-0.35417	0.256717	0.167705	0.136449	0.33869	0.726025	0.151137	0.502736	61.2594	2	4.9854e-14
Insomnia	Liver volume	24	0.053 (-0.307, 0.414)	0.183903	0.771867	0.261628	0.555257	0.642148	0.115747	0.208351	0.578527	0.14757	0.281222	0.604781	-0.00276528	0.694081	46.2747	23	0.00276443
Major depression	Liver volume	40	0.049 (-0.034, 0.133)	0.0425035	0.246822	0.300962	0.218952	0.177321	0.0906357	0.0594657	0.127467	0.13816	0.119591	0.255008	-0.00769191	0.248564	41.7912	39	0.350512
SHBG	Liver volume	150	-0.139 (-0.221, -0.057)	0.0419136	0.000928748	-0.0719758	0.0758312	0.344087	-0.0635823	0.0336044	0.0584801	-0.0267669	0.0318472	0.401987	-0.00294373	0.292217	728.913	149	3.25662e-77
Total testosterone	Liver volume	90	-0.082 (-0.167, 0.004)	0.0435093	0.0602276	0.0307512	0.0781521	0.694918	0.0176949	0.0431964	0.682072	0.0153207	0.0457581	0.738549	-0.00472225	0.0880994	256.24	89	4.12553e-18
NAFLD	Liver volume	2	0.076 (0.024, 0.127)	0.0261513	0.00378936	na	na	na	na	na	na	na	na	na	na	na	4.82907	1	0.0279837
SBP	Liver volume	376	-0.005 (-0.008, -0.002)	0.00163742	0.00297988	-0.0131943	0.00423013	0.00195448	-0.00512777	0.00224711	0.0224931	-0.00436335	0.00575309	0.448666	0.0027498	0.0334661	531.518	375	1.74844e-07
DBP	Liver volume	381	-0.006 (-0.012, 0)	0.00293953	0.0423817	-0.0130053	0.00713958	0.069307	-0.00632486	0.00394893	0.10923	-0.00187674	0.0084179	0.823697	0.0013831	0.280038	608.693	380	7.74466e-13
HOMA-IR	Pancreas fat	7	0.211 (0.032, 0.391)	0.091721	0.0211612	0.0361157	0.493401	0.944487	0.0737555	0.213794	0.730106	0.0485014	0.293148	0.874024	0.00470461	0.721321	1.81982	6	0.935502
HOMA-B	Pancreas fat	3	-0.052 (-0.373, 0.268)	0.163707	0.748718	1.28494	0.904889	0.390603	0.0442686	0.179288	0.804975	0.0450754	0.177513	0.823273	-0.0490218	0.374369	2.26067	2	0.322925
HDL-C	Pancreas fat	84	0.012 (-0.064, 0.089)	0.038932	0.752939	-0.0317655	0.0726141	0.662931	0.0352351	0.0399165	0.377388	-0.00514446	0.039221	0.895961	0.00235986	0.474177	218.625	83	3.74192e-14
LDL-C	Pancreas fat	76	0.064 (0.013, 0.115)	0.0259124	0.0131104	0.0220479	0.0368992	0.551986	0.010495	0.0299938	0.726409	0.0049778	0.0264545	0.851256	0.00383694	0.115589	139.811	75	8.31883e-06
TC	Pancreas fat	80	0.064 (0.011, 0.117)	0.0271449	0.0188948	0.0464326	0.0431689	0.28542	0.0221814	0.0332388	0.504559	0.0106179	0.0320714	0.741467	0.0012767	0.606784	142.237	79	1.68647e-05
TG	Pancreas fat	55	-0.034 (-0.132, 0.063)	0.0496111	0.48726	-0.0328847	0.080516	0.684608	-0.0170568	0.0415118	0.681153	-0.0236074	0.0388218	0.545673	-9.85067e-05	0.980116	190.258	54	4.49633e-17
MVPA	Pancreas fat	19	-0.215 (-0.638, 0.208)	0.215839	0.31993	-1.35338	1.00163	0.194347	-0.369511	0.224277	0.0994415	-0.615215	0.339799	0.0869395	0.0172929	0.260635	37.0348	18	0.0051861
time spent watching television	Pancreas fat	52	0.491 (0.251, 0.732)	0.122777	6.25963e-05	1.10649	0.611917	0.0765857	0.525966	0.146213	0.000321576	0.632375	0.297541	0.0384232	-0.00797406	0.309856	73.8904	51	0.0197311
Coffee intake	Pancreas fat	35	0.2 (-0.054, 0.455)	0.129958	0.123008	-0.0968242	0.252558	0.703901	0.159288	0.174004	0.359965	-0.0883177	0.171276	0.609438	0.00571398	0.181009	56.4848	34	0.009057
Smoking initiation	Pancreas fat	72	0.137 (0.052, 0.222)	0.0434847	0.00165736	0.174382	0.225268	0.441473	0.128907	0.0629375	0.0405424	0.160628	0.153963	0.300351	-0.000987069	0.865392	71.4205	71	0.463677
Alcohol consumption	Pancreas fat	3	0.193 (-0.182, 0.568)	0.19134	0.312751	-0.220546	1.65835	0.915829	0.240271	0.23275	0.301925	0.411951	0.322496	0.329705	0.0107064	0.842458	1.7206	2	0.423036
Insomnia	Pancreas fat	24	0.04 (-0.282, 0.361)	0.163972	0.809396	-0.123793	0.495647	0.805091	0.0800201	0.234182	0.732576	-0.0307583	0.341374	0.928987	0.00216818	0.729613	24.891	23	0.35593
Major depression	Pancreas fat	40	0.025 (-0.092, 0.142)	0.0596934	0.672937	0.168453	0.312699	0.59323	0.0683006	0.0745374	0.359495	0.059466	0.159515	0.711322	-0.00437649	0.643245	55.7569	39	0.0399289
SHBG	Pancreas fat	150	-0.007 (-0.073, 0.058)	0.0334574	0.829711	0.0406963	0.0605185	0.502339	-0.0105461	0.0384653	0.783952	-0.00474655	0.048396	0.922003	-0.00211231	0.343748	314.346	149	7.23867e-14
Total testosterone	Pancreas fat	90	0.032 (-0.044, 0.109)	0.0388892	0.404787	0.00667802	0.0706853	0.924946	0.0015714	0.0589331	0.978728	0.0221834	0.0561443	0.693705	0.00108368	0.663454	139.016	89	0.000554234
NAFLD	Pancreas fat	2	-0.043 (-0.059, -0.028)	0.00803726	7.12365e-08	na	na	na	na	na	na	na	na	na	na	na	0.309451	1	0.578017
SBP	Pancreas fat	376	-0.002 (-0.006, 0.002)	0.00185359	0.301826	-0.00699851	0.00480921	0.146444	-0.00153647	0.00270329	0.569783	0.000105892	0.00701253	0.98796	0.00167819	0.252647	460.559	375	0.00165263
DBP	Pancreas fat	381	-0.002 (-0.009, 0.005)	0.00338787	0.532177	-0.00988461	0.00823053	0.230513	-0.0028716	0.00466543	0.53822	-0.00820289	0.0100716	0.415891	0.0015264	0.30104	546.717	380	4.14202e-08
HOMA-IR	Pancreas volume	7	0.005 (-0.327, 0.336)	0.169168	0.978342	0.721495	0.435881	0.158776	-0.117293	0.207849	0.572539	-0.157222	0.303908	0.623433	-0.0191991	0.14121	8.00751	6	0.237554
HOMA-B	Pancreas volume	3	-0.136 (-0.523, 0.252)	0.1977	0.492867	-1.37283	1.05923	0.418361	-0.163664	0.156045	0.29426	-0.191495	0.209819	0.45776	0.0453502	0.446129	4.27526	2	0.117934
HDL	Pancreas volume	84	-0.044 (-0.101, 0.013)	0.0291508	0.131906	0.00939868	0.0540551	0.862394	-0.0814127	0.0334422	0.0149151	-0.0566975	0.0328323	0.0879086	-0.00286129	0.245303	159.324	83	9.66594e-07
LDL	Pancreas volume	76	-0.031 (-0.081, 0.019)	0.0256043	0.229639	-0.0421396	0.0370203	0.258674	-0.0309938	0.0256995	0.227815	-0.0321444	0.0230663	0.167564	0.00103533	0.670019	177.41	75	2.80281e-10
TC	Pancreas volume	80	-0.057 (-0.104, -0.01)	0.0240965	0.0177407	-0.0477939	0.0383317	0.216183	-0.0442448	0.0271956	0.103756	-0.0542207	0.028094	0.0571992	-0.00069039	0.754018	145.696	79	7.36061e-06
TG	Pancreas volume	55	0.024 (-0.045, 0.093)	0.0352735	0.493899	-0.0472656	0.0558953	0.401572	0.0254467	0.0349552	0.466625	0.013139	0.0326876	0.689302	0.00445338	0.108901	124.776	54	1.58006e-07
MVPA	Pancreas volume	19	-0.006 (-0.302, 0.291)	0.151348	0.969288	-1.15064	0.673232	0.105617	0.0440305	0.192807	0.819362	-0.474651	0.407631	0.259458	0.0173813	0.099847	23.5965	18	0.168696
time spent watching television	Pancreas volume	52	-0.022 (-0.222, 0.179)	0.102397	0.8331	-1.22122	0.486299	0.0153073	0.0828982	0.137751	0.547309	0.0822556	0.273274	0.764638	0.0155516	0.015053	66.6852	51	0.0691723
Coffee intake	Pancreas volume	35	0.15 (-0.055, 0.356)	0.104779	0.151063	0.0299577	0.208029	0.886371	0.0495089	0.125054	0.692179	0.0363978	0.12209	0.767424	0.00231372	0.506082	47.5531	34	0.0613322
Smoking initiation	Pancreas volume	72	0.029 (-0.065, 0.123)	0.0477496	0.544397	-0.091954	0.247097	0.710915	0.0551302	0.0600369	0.358476	0.0737827	0.114663	0.521991	0.00317399	0.619498	111.814	71	0.00143682
Alcohol consumption	Pancreas volume	3	0.359 (0.154, 0.564)	0.104761	0.000609747	0.0781537	1.14599	0.956651	0.395292	0.2021	0.0504741	0.486707	0.254479	0.195941	0.00727156	0.845111	0.670865	2	0.715029
Insomnia	Pancreas volume	24	-0.004 (-0.346, 0.337)	0.174386	0.979488	-0.0595166	0.527647	0.911215	0.051137	0.224347	0.819695	0.0903237	0.325369	0.783797	0.000730949	0.912769	36.5425	23	0.0362821
Major depression	Pancreas volume	40	-0.048 (-0.125, 0.028)	0.0391815	0.21708	-0.404478	0.226889	0.0826236	-0.115046	0.0590899	0.0515381	-0.218664	0.137044	0.118655	0.0108815	0.117949	31.1593	39	0.810161
SHBG	Pancreas volume	150	-0.011 (-0.064, 0.042)	0.0269444	0.688361	0.0549001	0.048484	0.259324	0.0406734	0.0355418	0.252466	0.0520353	0.0406895	0.202942	-0.00289605	0.106038	264.363	149	1.82075e-08
Total testosterone	Pancreas volume	90	0.025 (-0.041, 0.09)	0.0333806	0.455737	0.082512	0.0604759	0.175928	0.0425431	0.0521461	0.414588	0.0557414	0.0544228	0.308503	-0.00241973	0.256705	132.401	89	0.00195389
NAFLD	Pancreas volume	2	-0.006 (-0.039, 0.027)	0.0169209	0.711563	na	na	na	na	na	na	na	na	na	na	na	1.78257	1	0.181834
SBP	Pancreas volume	376	-0.001 (-0.005, 0.002)	0.0018702	0.528448	-0.00348339	0.00485868	0.473858	-0.00133035	0.00248941	0.593062	-0.00549737	0.00639582	0.3906	0.000760606	0.60757	608.252	375	2.48838e-13
DBP	Pancreas volume	381	0 (-0.006, 0.006)	0.00315578	0.922924	-0.00142802	0.00767514	0.852499	0.00089162	0.00436547	0.838163	-0.0116044	0.0113204	0.305974	0.000340625	0.804413	615.424	380	2.10194e-13
HOMA-IR	VAT volume	7	-0.019 (-0.205, 0.166)	0.0945349	0.838119	0.197323	0.384421	0.629611	0.0405351	0.173496	0.815267	0.0804519	0.23945	0.74832	-0.00580398	0.575663	3.20978	6	0.782094
HOMA-B	VAT volume	3	-0.083 (-0.195, 0.028)	0.0567255	0.141727	-0.50632	0.701482	0.601987	-0.098625	0.133778	0.460983	-0.109884	0.151226	0.542995	0.0155013	0.650416	0.450915	2	0.798151
HDL-C	VAT volume	84	-0.039 (-0.09, 0.012)	0.0260981	0.136799	-0.0108415	0.0486671	0.824269	-0.0533381	0.0304593	0.0799245	-0.0572889	0.0295492	0.0559285	-0.00150152	0.497017	163.605	83	3.24617e-07
LDL-C	VAT volume	76	-0.031 (-0.061, -0.001)	0.0154045	0.0442026	-0.0443496	0.0222055	0.0494768	-0.025167	0.0244368	0.303067	-0.0343581	0.0214685	0.113715	0.00121324	0.405572	82.1831	75	0.266708
TC	VAT volume	80	-0.031 (-0.065, 0.002)	0.0169604	0.0649211	-0.0631881	0.0266076	0.020015	-0.0712586	0.0254164	0.00505291	-0.0767422	0.0235833	0.00167535	0.00235479	0.126149	92.4099	79	0.143624
TG	VAT volume	55	-0.023 (-0.083, 0.037)	0.0306664	0.447618	-0.0419448	0.049689	0.402382	-0.0357357	0.0294691	0.225264	-0.0288137	0.026177	0.275898	0.00116398	0.633672	120.939	54	4.87827e-07
MVPA	VAT volume	19	-0.302 (-0.62, 0.017)	0.162468	0.0633756	-1.64289	0.710539	0.0335607	-0.369593	0.167248	0.0271153	-0.29826	0.275652	0.293529	0.0203634	0.0701981	34.874	18	0.00980348
time spent watching television	VAT volume	52	0.656 (0.486, 0.826)	0.0865873	3.60881e-14	1.20039	0.429566	0.00735331	0.632421	0.11955	1.22291e-07	0.788579	0.336894	0.0231941	-0.00705863	0.201656	61.1213	51	0.156808
Coffee intake	VAT volume	35	0.311 (0.088, 0.534)	0.113644	0.00618692	0.339313	0.227161	0.144752	0.136438	0.117029	0.243676	0.115956	0.105015	0.277266	-0.000541253	0.88635	71.6717	34	0.000168679
Smoking initiation	VAT volume	72	0.166 (0.087, 0.245)	0.0402573	3.78057e-05	0.225838	0.208586	0.282654	0.121036	0.0530968	0.0226353	0.0531493	0.10072	0.599357	-0.00157409	0.770365	101.869	71	0.00957104
Alcohol consumption	VAT volume	3	0.359 (0.048, 0.67)	0.158579	0.0236903	0.826642	1.33958	0.648018	0.318641	0.19296	0.0986703	0.181575	0.259719	0.55684	-0.0121138	0.78355	1.9721	2	0.373048
Insomnia	VAT volume	24	0.152 (-0.138, 0.443)	0.148043	0.303409	-0.166053	0.442748	0.711214	-0.012025	0.181113	0.947063	-0.0428845	0.239623	0.859531	0.00422679	0.452994	33.7238	23	0.0692593
Major depression	VAT volume	40	0.093 (0.012, 0.173)	0.0411961	0.0244547	0.308084	0.21312	0.15649	0.108097	0.0572894	0.0591783	0.127138	0.117123	0.284363	-0.00658117	0.309486	44.1567	39	0.262796
SHBG	VAT volume	150	-0.074 (-0.128, -0.02)	0.0275857	0.00710057	0.000839897	0.0495499	0.986499	-0.0582173	0.0312554	0.0625146	-0.0538832	0.0305613	0.0799302	-0.00330869	0.0710239	354.937	149	7.61969e-19
Total testosterone	VAT volume	90	0.022 (-0.036, 0.079)	0.0292017	0.456917	0.0740453	0.0529013	0.165122	0.0793079	0.0388188	0.0410495	0.0839325	0.0433209	0.0558601	-0.00219636	0.23923	129.808	89	0.0031202
NAFLD	VAT volume	2	-0.009 (-0.025, 0.008)	0.00838313	0.29089	na	na	na	na	na	na	na	na	na	na	na	0.558135	1	0.455013
SBP	VAT volume	376	-0.001 (-0.005, 0.002)	0.00160802	0.363194	-0.0135878	0.0041239	0.00107861	-0.00166488	0.00220325	0.449861	-0.00221485	0.0044828	0.621541	0.00400185	0.00156224	576.289	375	1.00602e-10
DBP	VAT volume	381	0.001 (-0.004, 0.006)	0.0025791	0.624022	-0.0116081	0.00623189	0.0632783	-0.00127569	0.00377379	0.735333	0.0006908	0.00679843	0.919118	0.00252928	0.0239862	526.8	380	8.54396e-07

## Sheet: Table S5
Table S5. Significant MR results of proteome and risk factors
Protein	Outcome	N_snp	beta(95% CI)	se	P value	method	Q_statistics	Q_df	Q_pval
FST	Alcohol consumption	1	-0.2 (-0.24, -0.16)	0.0212357	1.30605e-21	Wald ratio	NA	NA	NA
IGFBP1	Alcohol consumption	1	-0.17 (-0.21, -0.13)	0.0192548	3.30654e-19	Wald ratio	NA	NA	NA
ANGPTL3	HDL cholesterol	1	-0.27 (-0.32, -0.21)	0.0295522	1.87743e-19	Wald ratio	NA	NA	NA
APOB	HDL cholesterol	1	0.09 (0.07, 0.11)	0.01121	2.28903e-16	Wald ratio	NA	NA	NA
ATP2A3	HDL cholesterol	1	0.23 (0.18, 0.28)	0.0272443	3.10295e-17	Wald ratio	NA	NA	NA
B2M	HDL cholesterol	1	-0.2 (-0.25, -0.14)	0.0291667	1.8899e-11	Wald ratio	NA	NA	NA
CHST1	HDL cholesterol	1	0.15 (0.11, 0.19)	0.0200205	1.0386e-13	Wald ratio	NA	NA	NA
CTSA	HDL cholesterol	1	0.11 (0.07, 0.15)	0.019918	1.15742e-08	Wald ratio	NA	NA	NA
HBEGF	HDL cholesterol	1	0.13 (0.07, 0.18)	0.0258342	1.20894e-06	Wald ratio	NA	NA	NA
KITLG	HDL cholesterol	1	-0.23 (-0.29, -0.18)	0.0278285	3.10295e-17	Wald ratio	NA	NA	NA
LILRA3	HDL cholesterol	1	-0.04 (-0.05, -0.03)	0.00547064	7.1534e-13	Wald ratio	NA	NA	NA
LILRA5	HDL cholesterol	1	-0.07 (-0.09, -0.05)	0.010315	2.725e-11	Wald ratio	NA	NA	NA
LILRB2	HDL cholesterol	1	-0.05 (-0.06, -0.03)	0.00695955	9.48119e-11	Wald ratio	NA	NA	NA
MAP2K4	HDL cholesterol	1	-0.17 (-0.19, -0.14)	0.0131184	7.84221e-38	Wald ratio	NA	NA	NA
RSPO3	HDL cholesterol	1	-0.07 (-0.1, -0.05)	0.0125926	5.76177e-09	Wald ratio	NA	NA	NA
SEMA3G	HDL cholesterol	1	0.08 (0.05, 0.12)	0.018236	3.61009e-06	Wald ratio	NA	NA	NA
SLC5A8	HDL cholesterol	1	0.24 (0.21, 0.26)	0.0143164	5.54886e-61	Wald ratio	NA	NA	NA
SULF2	HDL cholesterol	1	-0.12 (-0.15, -0.08)	0.0177951	3.26386e-11	Wald ratio	NA	NA	NA
TPPP2	HDL cholesterol	1	-0.11 (-0.16, -0.06)	0.0240022	4.80713e-06	Wald ratio	NA	NA	NA
VCAM1	HDL cholesterol	1	-0.14 (-0.18, -0.1)	0.0193029	7.68458e-13	Wald ratio	NA	NA	NA
C1S	Sex hormone binding globulin (SHBG)	1	0.04 (0.03, 0.05)	0.00573234	4.91101e-13	Wald ratio	NA	NA	NA
CFB	Sex hormone binding globulin (SHBG)	1	-0.08 (-0.1, -0.05)	0.0125567	3.74701e-10	Wald ratio	NA	NA	NA
CFHR1	Sex hormone binding globulin (SHBG)	1	-0.01 (-0.02, -0.01)	0.00321438	1.28815e-05	Wald ratio	NA	NA	NA
CNTN2	Sex hormone binding globulin (SHBG)	1	0.02 (0.01, 0.04)	0.00571678	1.74431e-05	Wald ratio	NA	NA	NA
CTSA	Sex hormone binding globulin (SHBG)	1	0.51 (0.47, 0.54)	0.0173348	6.72422e-188	Wald ratio	NA	NA	NA
DNAJB9	Sex hormone binding globulin (SHBG)	1	-0.12 (-0.15, -0.1)	0.0129777	2.08933e-21	Wald ratio	NA	NA	NA
FST	Sex hormone binding globulin (SHBG)	1	-0.46 (-0.5, -0.41)	0.0215478	3.14007e-99	Wald ratio	NA	NA	NA
HGFAC	Sex hormone binding globulin (SHBG)	1	-0.03 (-0.04, -0.02)	0.0060607	8.23429e-08	Wald ratio	NA	NA	NA
ICAM1	Sex hormone binding globulin (SHBG)	3	-0.01 (-0.02, -0.01)	0.00245055	1.82384e-05	Inverse variance weighted	0.256385	2	0.879684
IGFBP1	Sex hormone binding globulin (SHBG)	1	-0.4 (-0.44, -0.36)	0.0193276	1.2028e-95	Wald ratio	NA	NA	NA
IL12RB1	Sex hormone binding globulin (SHBG)	1	0.02 (0.02, 0.03)	0.00420081	4.17015e-09	Wald ratio	NA	NA	NA
IL6R	Sex hormone binding globulin (SHBG)	1	0.02 (0.01, 0.03)	0.00370389	4.49207e-08	Wald ratio	NA	NA	NA
LPA	Sex hormone binding globulin (SHBG)	1	-0.02 (-0.03, -0.01)	0.0043515	6.79942e-08	Wald ratio	NA	NA	NA
LYZ	Sex hormone binding globulin (SHBG)	1	-0.03 (-0.04, -0.02)	0.00625269	2.29136e-07	Wald ratio	NA	NA	NA
PPP2R3A	Sex hormone binding globulin (SHBG)	1	0.08 (0.06, 0.1)	0.0112625	4.91101e-13	Wald ratio	NA	NA	NA
PSD	Sex hormone binding globulin (SHBG)	1	-0.05 (-0.07, -0.03)	0.00948023	1.49799e-07	Wald ratio	NA	NA	NA
QSOX2	Sex hormone binding globulin (SHBG)	1	-0.04 (-0.06, -0.02)	0.00828742	2.62092e-06	Wald ratio	NA	NA	NA
SEMA3C	Sex hormone binding globulin (SHBG)	1	-0.07 (-0.11, -0.04)	0.017255	2.42087e-05	Wald ratio	NA	NA	NA
SERPINF2	Sex hormone binding globulin (SHBG)	1	-0.11 (-0.14, -0.08)	0.016076	9.84647e-12	Wald ratio	NA	NA	NA
SPATA20	Sex hormone binding globulin (SHBG)	1	-0.05 (-0.07, -0.03)	0.011988	3.43629e-05	Wald ratio	NA	NA	NA
SULF2	Sex hormone binding globulin (SHBG)	1	-0.13 (-0.15, -0.1)	0.0149679	5.56504e-17	Wald ratio	NA	NA	NA
B2M	smoking initiation	1	0.14 (0.09, 0.2)	0.0296491	1.24916e-06	Wald ratio	NA	NA	NA
HS6ST1	smoking initiation	1	0.06 (0.03, 0.1)	0.0159503	4.61514e-05	Wald ratio	NA	NA	NA
NQO1	smoking initiation	1	-0.03 (-0.04, -0.02)	0.00617153	1.12577e-06	Wald ratio	NA	NA	NA
TIE1	smoking initiation	2	0.05 (0.03, 0.07)	0.0105708	6.51358e-06	Inverse variance weighted	1.18747	1	0.275841
VCAM1	smoking initiation	1	0.08 (0.04, 0.12)	0.0190969	1.61217e-05	Wald ratio	NA	NA	NA
CREB3L4	Time spent watching television (TV)	1	0.04 (0.02, 0.05)	0.00733095	1.53252e-07	Wald ratio	NA	NA	NA
LCT	Time spent watching television (TV)	1	0.01 (0.01, 0.02)	0.00284945	1.26277e-05	Wald ratio	NA	NA	NA
TXNDC12	Time spent watching television (TV)	1	-0.01 (-0.02, -0.01)	0.0028312	2.02755e-05	Wald ratio	NA	NA	NA

## Sheet: Table S6
Table S6.Reverse MR results: risk factors as exposure and Proteome as outcome
Exposure	Outcome	N_SNP	MR-IVW			MR-Egger			Egger_intercept	Pval
			beta	se	Pval	beta	se	Pval
Homeostasis model assessment of beta-cell function	CTSA	2	-0.202337	0.0331372	1.02142e-09	NA	NA	NA	NA	NA
Nonalcoholic fatty liver disease	CTSA	2	0.0329176	0.0342171	0.336039	NA	NA	NA	NA	NA
Alcohol consumption	CTSA	3	-0.347974	0.667697	0.602258	-2.91932	5.40058	0.684514	0.0665828	0.713993
HDL cholesterol	CTSA	84	0.0660576	0.0976418	0.498704	0.0333472	0.182341	0.855341	0.00175884	0.831925
Sex hormone binding globulin (SHBG)	CTSA	148	-0.00577377	0.0764197	0.939774	0.1244	0.13983	0.375116	-0.00567367	0.26828
smoking initiation	CTSA	72	0.0455165	0.133908	0.733926	0.342464	0.689925	0.621182	-0.00780303	0.662123
Time spent watching television (TV)	CTSA	52	-0.193563	0.312074	0.535095	1.5912	1.55589	0.311378	-0.0231296	0.247264
Homeostasis model assessment of beta-cell function	DNAJB9	2	0.350853	0.854703	0.681441	NA	NA	NA	NA	NA
Nonalcoholic fatty liver disease	DNAJB9	2	0.0525485	0.0717477	0.46392	NA	NA	NA	NA	NA
Alcohol consumption	DNAJB9	3	-0.476443	0.783138	0.542937	6.07836	3.79827	0.355562	-0.169731	0.330884
HDL cholesterol	DNAJB9	84	0.0681925	0.0598063	0.254194	0.159105	0.129116	0.22137	-0.00489284	0.405656
Sex hormone binding globulin (SHBG)	DNAJB9	148	-0.0983221	0.104483	0.346689	-0.0681466	0.191944	0.723077	-0.0013155	0.851397
smoking initiation	DNAJB9	72	0.0827328	0.128565	0.519894	0.200107	0.663121	0.763725	-0.00308432	0.857301
Time spent watching television (TV)	DNAJB9	52	-0.0355514	0.310343	0.908798	-0.100508	1.5682	0.949153	0.000841788	0.966449
Homeostasis model assessment of beta-cell function	FST	2	0.367323	0.333885	0.271267	NA	NA	NA	NA	NA
Nonalcoholic fatty liver disease	FST	2	-0.0313524	0.0357172	0.380055	NA	NA	NA	NA	NA
Alcohol consumption	FST	2	-4.02964	1.95885	0.0396725	NA	NA	NA	NA	NA
HDL cholesterol	FST	82	0.00199448	0.0659295	0.975866	0.117041	0.129036	0.367112	-0.00619407	0.294078
Sex hormone binding globulin (SHBG)	FST	126	-0.298744	0.0981309	0.00233191	-0.416835	0.190491	0.0305279	0.00495431	0.470559
smoking initiation	FST	55	0.37434	0.179549	0.0370791	-0.791672	0.83918	0.349763	0.0316909	0.160951
Time spent watching television (TV)	FST	40	0.114233	0.337352	0.734898	1.75557	1.79028	0.332987	-0.0215194	0.354685
Homeostasis model assessment of beta-cell function	IGFBP1	2	-0.42144	0.365103	0.248375	NA	NA	NA	NA	NA
Nonalcoholic fatty liver disease	IGFBP1	2	-0.0115229	0.0171714	0.502186	NA	NA	NA	NA	NA
Alcohol consumption	IGFBP1	3	-0.105967	1.22422	0.931022	-8.82058	6.5548	0.406855	0.225657	0.406711
HDL cholesterol	IGFBP1	84	0.0269934	0.071945	0.707515	-0.107546	0.13324	0.421909	0.007235	0.234218
Sex hormone binding globulin (SHBG)	IGFBP1	148	-0.0294561	0.066206	0.656381	-0.186156	0.124491	0.136984	0.00682966	0.135125
smoking initiation	IGFBP1	72	-0.140469	0.136917	0.304917	-0.631974	0.703799	0.372292	0.0129163	0.478794
Time spent watching television (TV)	IGFBP1	52	-0.363961	0.338249	0.28192	-0.826491	1.708	0.630573	0.00599402	0.783397
Homeostasis model assessment of beta-cell function	IL12RB1	2	-0.507603	0.225689	0.0245045	NA	NA	NA	NA	NA
Nonalcoholic fatty liver disease	IL12RB1	2	0.018384	0.0239336	0.442411	NA	NA	NA	NA	NA
Alcohol consumption	IL12RB1	3	-1.38455	0.540199	0.0103759	-3.02738	4.55647	0.62666	0.0425395	0.777141
HDL cholesterol	IL12RB1	84	0.0918522	0.0585307	0.116578	0.248432	0.129117	0.0578126	-0.00842665	0.153791
Sex hormone binding globulin (SHBG)	IL12RB1	148	0.00633908	0.0689183	0.926714	-0.0852289	0.126306	0.500882	0.0039911	0.38823
smoking initiation	IL12RB1	72	0.100154	0.131344	0.445744	1.35518	0.660171	0.0438341	-0.0329789	0.0566134
Time spent watching television (TV)	IL12RB1	52	0.151742	0.309709	0.624168	1.19996	1.55778	0.444748	-0.0135844	0.495418
Homeostasis model assessment of beta-cell function	IL6R	2	0.0728547	0.421207	0.862678	NA	NA	NA	NA	NA
Nonalcoholic fatty liver disease	IL6R	2	-0.00612647	0.0188237	0.744829	NA	NA	NA	NA	NA
Alcohol consumption	IL6R	3	-0.0977804	0.262613	0.709642	0.843007	3.79827	0.860959	-0.0243609	0.843551
HDL cholesterol	IL6R	84	0.0306321	0.0682237	0.653436	-0.0433829	0.129274	0.738039	0.00398016	0.498723
Sex hormone binding globulin (SHBG)	IL6R	148	-0.0382381	0.0651386	0.557185	0.00333051	0.124484	0.978692	-0.00181182	0.690755
smoking initiation	IL6R	72	0.0688225	0.108842	0.527182	-0.219385	0.647723	0.735848	0.00757311	0.651463
Time spent watching television (TV)	IL6R	52	-0.183337	0.348207	0.598529	-2.25871	1.73388	0.198649	0.0268954	0.227588
Homeostasis model assessment of beta-cell function	RSPO3	2	-0.133239	0.353746	0.706434	NA	NA	NA	NA	NA
Nonalcoholic fatty liver disease	RSPO3	2	0.0320419	0.00927486	0.000550906	NA	NA	NA	NA	NA
Alcohol consumption	RSPO3	3	0.651282	0.799501	0.415296	7.63367	3.79827	0.293927	-0.180803	0.313825
HDL cholesterol	RSPO3	84	0.0664113	0.105871	0.530474	0.0650781	0.197739	0.742911	7.16869e-05	0.993634
Sex hormone binding globulin (SHBG)	RSPO3	148	0.0256999	0.0717032	0.720029	0.149723	0.131189	0.255623	-0.00540488	0.260971
smoking initiation	RSPO3	72	-0.0516064	0.122263	0.672958	0.166919	0.647682	0.797381	-0.00574258	0.731867
Time spent watching television (TV)	RSPO3	52	-0.611642	0.265572	0.0212726	-1.42179	1.48921	0.344308	0.0104986	0.581224

## Sheet: Table S7
Table S7. MR mediation results for 6 protein targets on outcomes of visceral and ectopic fat via risk factors
Exposure	Mediator	Outcome	Mediation/Indirect effect			Total Effect			proportion of mediation effect	proportion of mediation effect (95%CI)
			beta	se	95%CI	beta	se	pval
CTSA	HDL-C	liver volume	-0.01419	0.00535784	(-0.026, -0.005)	-0.29	0.04	1.95e-12	0.049	4.9% (1.7%, 9.0%)
CTSA	SHBG	liver volume	-0.07089	0.0215618	(-0.113, -0.029)	-0.29	0.04	1.95e-12	0.244	24.4% (10.0%, 39.0%)
DNAJB9	SHBG	liver fat	0.0246	0.00749082	(0.011, 0.040)	0.17	0.03	1.02e-06	0.145	14.5% (6.5%, 23.5%)
IGFBP1	SHBG	liver fat	0.082	0.0235505	(0.036, 0.129)	0.26	0.05	1.71e-07	0.315	31.5% (13.8%, 49.6%)
IGFBP1	SHBG	liver volume	0.0556	0.017025	(0.023, 0.089)	0.39	0.05	1.75e-17	0.143	14.3% (5.9%, 22.8%)
IL6R	SHBG	liver volume	-0.003	0.001	(-0.005,-0.001)	0.04	0.01	3.67e-05	NA	NA
NA: two-step MR has inconsistent directions

## Sheet: Table S8
Table S8. Identification of druggable targets
Data is extracted from the DrugBank database (accessed on June 2023)
Gene	Outcomes	Target Name	Drugname	Description	Type	Groups	Indication	Pharmacodynamics	Mechanism	Pharmacological targets	Other targets	Clinical Trials
FST	Percent liver fat/liver volume	Follistatin	D-Myo-Inositol-Hexasulphate	NA	Small Molecule	Experimental	NA	NA	NA	NA	NA	NA
SIRT2	Percent liver fat	NAD-dependent protein deacetylase sirtuin-2	Cambinol	Cambinol is an investigational histone deacetylase inhibitor that may have future use in cancer treatment.	Small Molecule	Experimental	NA	NA	Cambinol inhibits the NAD-dependant deacetylases SIRT1 and SIRT2, members of a protein family known as sirtuins. Inhibiting SIRT1 and SIRT2 while cells are under stress increases acetylation of p53, Ku70, and Foxo3a. This inhibition sensitizes cells to the action of drugs like etoposide and paclitaxel, not just other drugs that damage DNA. Although the mechanism of this sensitizing is not defined…	Inhibitor of NAD-dependent protein deacetylase sirtuin-1 and NAD-dependent protein deacetylase sirtuin-2	NAD-dependent protein deacylase sirtuin-5, mitochondrial	NA
DNAJB9	Percent liver fat	Dnaj Homolog Subfamily B Member 9	Not currently list as druggable	NA	NA	NA	NA	NA	NA	NA	NA	NA
IGFBP1	Percent liver fat/liver volume	Insulin-like growth factor-binding protein 1	Mecasermin	Mecasermin is a recombinant insulin-like growth factor-1 used for the long-term treatment of growth failure in pediatric patients with primary IGF-1 deficiency or with growth hormone gene deletion due to the development of neutralizing antibodies to GH.	Biotech	Approved, Investigational	For the long-term treatment of growth failure in pediatric patients with Primary IGFD or with GH gene deletion who have developed neutralizing antibodies to GH. It is not indicated to treat Secondary IGFD resulting from GH deficiency, malnutrition, hypothyroidism or other causes; it is not a substitute for GH therapy.	Mecasermin is a biosynthetic (recombinant DNA origin) form of human insulin-like growth factor 1 (IGF-1) designed to replace natural IGF-1 in pediatric patients who are deficient, promoting normalized statural growth. Growth hormones (GH) bind to growth hormone receptors (GHR) in the liver and other tissues, which stimulates the synthesis of IGF-1. In target tissues, IGF-1 activates the IGF-1 rec…	Mecasermin supplies recombinant-DNA-origin IGF-1, which binds to the Type I IGF-1 receptor. This receptor exerts intra-cellular signaling activity in a number of processes involved in statural growth, including mitogenesis in multiple tissue types, chondrocyte growth and division along cartilage growth plates, and increases in organ growth.	Agonist of Insulin-like growth factor 1 receptor	Unknown for Insulin-like growth factor-binding protein 3, Insulin receptor, Cation-independent mannose-6-phosphate receptor	Completed phase 3 for treatment of Growth Disorders / Insulin-Like Growth Factor-1 Deficiency, Anorexia Nervosa
IL6R	liver volume	Interleukin-6 receptor subunit alpha	Tocilizumab	Tocilizumab is an interleukin-6 (IL-6) receptor antagonist used to treat Cytokine Release Syndrome (CRS), Systemic Juvenile Idiopathic Arthritis (sJIA), Giant Cell Arteritis (GCA), and Rheumatoid Arthritis (RA).	Biotech	Approved	Tocilizumab is indicated to treat moderate to severe rheumatoid arthritis, giant cell arteritis, systemic sclerosis-associated interstitial lung disease, polyarticular juvenile idiopathic arthritis, systemic juvenile idiopathic arthritis, and cytokine release syndrome. Tocilizumab is also used to treat coronavirus disease 2019 (COVID-19) in adults who are receiving systemic corticosteroids and re…	Tocilizumab is an IL-6 inhibiting monoclonal antibody used to treat autoimmune and inflammatory conditions. Tocilizumab has a long duration of action as it is generally given every 4 weeks and has a wide therapeutic index. Patients should be counselled regarding the risk of infections, GI perforation, and hepatotoxicity.	Interleukin 6 (IL-6) is a pro-inflammatory cytokine produced by cells including T-cells, B-cells, lymphocytes, monocytes, fibroblasts. IL-6 rapidly induces C-reactive protein, serum amyloid A, fibrinogen, haptoglobin, and α-1-antichymotrypsin while inhibiting production of fibronectin, albumin, and transferrin. IL-6 also induces antibody production, induces cytotoxic T-cell differentiation, and i…	Inhibitor of Interleukin-6 receptor subunit alpha		Completed phase 4 for treatment of Coronavirus Disease 2019 (COVID‑19), Giant Cell Arteritis (GCA), Juvenile Idiopathic Arthritis (JIA), Rheumatoid Arthritis, Schizoaffective Disorders / Schizophrenia
			Sarilumab	Sarilumab is a monoclonal antibody used to treat moderate to severe rheumatoid arthritis who have responded poorly or are intolerant of other DMARDs.	Biotech	Approved, Investigational	Sarilumab is indicated for the treatment of adult patients with moderately to severely active rheumatoid arthritis (RA) who have had an inadequate response or intolerance to one or more disease-modifying antirheumatic drugs (DMARDs); and adult patients with polymyalgia rheumatica (PMR) who have had an inadequate response to corticosteroids or who cannot tolerate corticosteroid taper.	Single-dose subcutaneous administration of sarilumab produced a rapid reduction of CRP levels, leading to normal levels after two weeks of treatment. Peak reduction in the absolute neutrophile count was observed after 3 to 4 days of treatment, followed by a recovery to baseline levels. A decrease in fibrinogen and serum amyloid A and an increase in hemoglobin and serum albumin were also detected.	Sarilumab is a human recombinant IgG1 antibody that binds to both forms of interleukin 6 receptors (IL-6R), thus inhibiting IL-6-mediated signaling. IL-6 is a pleiotropic cytokine that activates immune cells (T and B cells) and hepatocytes for the release of acute phase proteins like CRP, serum amyloid A and fibrinogen, which are biomarkers of rheumatoid arthritis (RA) activity. IL-6 is also foun…	Antagonist of Interleukin-6 receptor subunit alpha	Unknown for High affinity immunoglobulin gamma Fc receptor, Low affinity immunoglobulin gamma Fc region receptor II-a, Low affinity immunoglobulin gamma Fc region receptor II-b, Low affinity immunoglobulin gamma Fc region receptor III-A, Low affinity immunoglobulin gamma Fc region receptor III-B	Completed phase 4 for treatment of Rheumatoid Arthritis and phase3 for treatment of Coronavirus Disease 2019 (COVID‑19) / Infections, Coronavirus
			Satralizumab	Satralizumab is a subcutaneously injected anti-IL-6 receptor monoclonal antibody for the treatment of neuromyelitis optica spectrum disorder (NMOSD).	Biotech	Approved	Satralizumab is indicated for the treatment of neuromyelitis optica spectrum disorder (NMOSD) in adult patients who are anti-aquaporin-4 (AQP4) antibody positive. In Canada, it is also used in adolescent patients for the same indication.	Enspryng®, a satralizumab formulation developed by Chugai Pharmaceutical and Roche, utilizes a novel "recycling antibody technology" whereby the association of satralizumab to IL-6 receptors occurs in a pH-dependent manner. Satralizumab-bound IL-6 receptors are taken up into cells and transported into endosomes, a relatively acidic environment in comparison to plasma (pH 5.5-6.0 vs. pH 7.4) - thi…	Interleukin-6 (IL-6) is a pro-inflammatory cytokine which has been implicated in the pathogenesis of NMOSD. The inflammatory cascade triggered by IL-6 signaling is thought to result in the differentiation of T-cells into pro-inflammatory TH17 cells and the differentiation of B-cells into plasmablasts producing AQP4 autoantibodies. IL-6 may also play a role in increasing the permeability of the bl…	Binder of Interleukin-6 receptor subunit alpha		Completed phase 3 for treatment of Neuromyelitis Optica (NMO) / Neuromyelitis Optica Spectrum Disorders
CTSA	liver volume	Lysosomal protective protein	Sofosbuvir	Sofosbuvir is a direct-acting antiviral agent used to treat specific hepatitis C virus (HCV) infections in combination with other antiviral agents.	Small Molecule	Approved	Sofosbuvir is used in combination therapy with other antiviral medications to treat chronic hepatitis C virus (HCV) infected patients with HCV genoptypes, and to treat HCV and HIV co-infected patients. Depending on the level of cirrhosis or decompensation, combination therapy can also include either ribavirin alone or ribavirin and peg-interferon alfa. When used in combination with Ledipasvir, so…	Sofosbuvir acts against HCV and is categorized as a direct-acting antiviral agent (DAA). At a dose 3 times the recommended dose, sofosbuvir does not prolong QTc to any clinically relevant extent.	Sofosbuvir is nucleotide analog inhibitor, which specifically inhibits HCV NS5B (non-structural protein 5B) RNA-dependent RNA polymerase. Following intracellular metabolism to form the pharmacologically active uridine analog triphosphate (GS-461203), sofosbuvir incorporates into HCV RNA by the NS5B polymerase and acts as a chain terminator Synthesis,2. More specifically, Sofosbuvir prevents HCV v…	Inhibitor of RNA-dependent RNA-polymerase		Completed phase 4 for treatment of Cardiovascular Disease (CVD) / Hepatitis C Virus (HCV) Infection / Human Immunodeficiency Virus (HIV) Infections, Opioid Use Disorder (OUD), Hepatocellular Carcinoma / Treatment Complications / Tumor Recurrence, Renal Failure
			Tenofovir alafenamide	Tenofovir alafenamide is a nucleoside analog reverse transcriptase inhibitor used for the treatment of chronic hepatitis B virus infection in adults with compensated liver disease.	Small Molecule	Approved	Tenofovir alafenamide is indicated for the treatment of hepatitis B virus infection in adults and pediatric patients 12 years of age and older with compensated liver disease. In combination with emtricitabine and other antiretrovirals, it is indicated for the treatment of HIV-1 infection in adolescent and adult patients with a weight higher than 35 kg. This combination is also indicated to preven…	Tenofovir alafenamide has been shown to be a potent inhibitor of hepatitis B viral replication. Tenofovir alafenamide presents a better renal tolerance when compared with the counterpart tenofovir disoproxil. This improved safety profile seems to be related to a lower plasma concentration of tenofovir. In clinical trials, tenofovir alafenamide was shown to present 5-fold more potent antiviral act…	Tenofovir alafenamide presents 91% lower plasma concentration with an intracellular presence of about 20-fold higher when compared to tenofovir disoproxil. This is due to its prolonged systemic exposure and its higher intracellular accumulation of the active metabolite tenofovir diphosphate. Tenofovir alafenamide accumulates more in peripheral blood mononuclear cells compared to red blood cells. …	Inhibitor of Reverse transcriptase/RNaseH	Inactive inhibitor of Reverse transcriptase and NDNA polymerase	Completed phase 4 for treatment of ART / Human Immunodeficiency Virus (HIV) Infections, Sexually Transmitted Disease (STD), Hepatitis B Chronic Infection
			Remdesivir	Remdesivir is a nucleoside analog used to treat RNA virus infections including COVID-19.	Small Molecule	Approved, Investigational	Remdesivir is indicated for the treatment of adult and pediatric patients 28 days of age and older and weighing at least 3 kg for coronavirus disease 2019 (COVID-19) infection requiring hospitalization. It is also indicated for the treatment of non-hospitalized patients with mild-to-moderate COVID-19, who are at high risk for progression to severe COVID-19, including hospitalization or death. Rem…	Remdesivir is a nucleoside analog used to inhibit the action of RNA polymerase.3 The duration of action is moderate, as it is given once daily.16 Due to much higher selectivity of mammalian DNA and RNA polymerases, including human mitochondrial RNA polymerase, for ATP over remdesivir triphosphate, remdesivir is not a significant inhibitor of these enzymes, which contributes to its overall tolerab…	Remdesivir is a phosphoramidite prodrug of a 1'-cyano-substituted adenosine nucleotide analogue that competes with ATP for incorporation into newly synthesized viral RNA by the corresponding RdRp complex. Remdesivir enters cells before being cleaved to its monophosphate form through the action of either carboxylesterase 1 or cathepsin A; it is subsequently phosphorylated by undescribed kinases to…	Inhibitor of Replicase polyprotein 1ab	Unknown for RNA-directed RNA polymerase L	Completed phase 4 for treatment of Coronavirus Disease 2019 (COVID‑19)
GSTA1	liver volume	Glutathione S-transferase A1	Busulfan	Busulfan is an alkylating agent used to treat chronic myelogenous leukemia.	Small Molecule	Approved, Investigational	For use in combination with cyclophosphamide as a conditioning regimen prior to allogeneic hematopoietic progenitor cell transplantation for chronic myelogenous (myeloid, myelocytic, granulocytic) leukemia (FDA has designated busulfan as an orphan drug for this use). It is also used as a component of pretransplant conditioning regimens in patients undergoing bone marrow transplantation for acute …	Busulfan is an antineoplastic in the class of alkylating agents and is used to treat various forms of cancer. Alkylating agents are so named because of their ability to add alkyl groups to many electronegative groups under conditions present in cells. They stop tumor growth by cross-linking guanine bases in DNA double-helix strands - directly attacking DNA. This makes the strands unable to uncoil…	Busulfan is an alkylating agent that contains 2 labile methanesulfonate groups attached to opposite ends of a 4-carbon alkyl chain. Once busulfan is hydrolyzed, the methanesulfonate groups are released and carbonium ions are produced. These carbonium ions alkylate DNA, which results in the interference of DNA replication and RNA transcription, ultimately leading to the disruption of nucleic acid …	cross-linking/alkylation of DNA		Completed phase 4 for treatment of Lymphocytic Leukemia / Lymphoma / Multiple Myeloma (MM) / Myelodysplastic Syndrome / Myeloproliferative Disorders (MPD)
			Azathioprine	Azathioprine is an immunosuppressant used to prevent renal transplant rejection, treat rheumatoid arthritis, Crohn's disease, and ulcerative colitis.	Small Molecule	Approved	Azathioprine is indicated to treat rheumatoid arthritis and prevent renal transplant rejection.	Azathioprine is an immunosuppressive agent which functions through modulation of rac1 to induce T cell apoptosis, as well as other unknown immunosuppressive functions. It has a long duration of action as it is given daily, and has a narrow therapeutic index. Patients should be counselled regarding the risk of malignancies of the skin and lymphomas.	Azathioprine's mechanism of action is not entirely understood but it may be related to inhibition of purine synthesis, along with inhibition of B and T cells. 6-thioguanine triphosphate, a metabolite of azathioprine, modulates activation of rac1 when costimulated with CD28, inducing T cell apoptosis. This may be mediated through rac1's action on mitogen-activated protein kinase, NF-kappaB.	modulator of ACTIONS ORGANISM URas-related C3 botulinum toxin substrate 1		Completed phase 4 for treatment of Autoimmune Hepatitis, Crohn's Disease (CD), Eosinophilic Granulomatosis With Polyangiitis (Churg-Strauss) (EGPA) / Granulomatosis With Polyangiitis / Microscopic Polyangiitis (MPA) / Polyarteritis Nodosa (PAN) / Vasculitis, Immune Thrombocytopenia (ITP), Immunoglobulin A Nephropathy, Kidney Transplantation, Lupus Nephritis, Myasthenia Gravis, Rheumatoid Arthriti…
			Curcumin	Curcumin, also known as diferuloylmethane, is an active component in the golden spice turmeric (Curcuma longa) and in Curcuma xanthorrhiza oil. It is a highly pleiotropic molecule that exhibits antibacterial, anti-inflammatory, hypoglycemic, antioxidant, wound-healing, and antimicrobial activities. Due to these properties, curcumin has been investigated for the treatment and supportive care of cl…	Small Molecule	Approved, Investigational	No approved therapeutic indications.	Intravenous application of 25 mg/kg bw curcumin to rats resulted in an increase in bile flow by 80 and 120%. In the rat model of inflammation, curcumin was shown to inhibit edema formation. In nude mouse that had been injected subcutaneously with prostate cancer cells, administration of curcumin caused a marked decrease in the extent of cell proliferation, a significant increase of apoptosis and …	Curcumin acts as a scavenger of oxygen species, such as hydroxyl radical, superoxide anion, and singlet oxygen and inhibit lipid peroxidation as well as peroxide-induced DNA damage. Curcumin mediates potent anti-inflammatory agent and anti-carcinogenic actions via modulating various signalling molecules. It suppresses a number of key elements in cellular signal transduction pathways pertinent to …	inhibitor of Multidrug resistance-associated protein 5		Completed phase 4 for treatment of Autosomal Dominant Polycystic Kidney Disease （ADPKD), Chronic Schizophrenia, Major Depressive Disorder (MDD), Periodontitis, Type 2 Diabetes Mellitus
RGMB	Pancreas fat	Rgm Domain Family Member B	Not currently list as druggable	NA	NA	NA	NA	NA	NA	NA	NA	NA
PNLIPRP1	Pancreas volume	Inactive Pancreatic Lipase-Related Protein 1	Not currently list as druggable	NA	NA	NA	NA	NA	NA	NA	NA	NA
RSPO3	Pancreas volume	R-Spondin-3	Not currently list as druggable	NA	NA	NA	NA	NA	NA	NA	NA	NA
FLT4	Pancreas volume	Vascular Endothelial Growth Factor Receptor 3	Sorafenib	Sorafenib is a kinase inhibitor used to treat unresectable liver carcinoma, advanced renal carcinoma, and differentiated thyroid carcinoma.	Small Molecule	Approved, Investigational	Sorafenib is indicated for the treatment of unresectable hepatocellular carcinoma and advanced renal cell carcinoma. In the US, it is also indicated for the treatment of patients with locally recurrent or metastatic, progressive, differentiated thyroid carcinoma that is refractory to radioactive iodine treatment.	Sorafenib decreases tumour cell proliferation in vitro. It attenuated tumour growth of human tumour xenografts in immunocompromised mice, reduced tumour angiogenesis, and increased tumour apoptosis in models of hepatocellular carcinoma, renal cell carcinoma, and differentiated thyroid carcinoma. Some studies suggest that sorafenib induces apoptosis in several tumour cell lines, although this effe…	Kinases are involved in tumour cell signalling, proliferation, angiogenesis, and apoptosis. Sorafenib inhibits multiple intracellular serine/threonine kinases in the Ras/mitogen-activated protein kinase (MAPK) signal transduction pathway. Intracellular Raf serine/threonine kinase isoforms inhibited by sorafenib include Raf-1 (or C-Raf), wild-type B-Raf, and mutant B-Raf. Sorafenib inhibits cell s…	Inhibitor of Serine/threonine-protein kinase B-raf, RAF proto-oncogene serine/threonine-protein kinase, Vascular endothelial growth factor receptor 3, Vascular endothelial growth factor receptor 2, Vascular endothelial growth factor receptor 1, Receptor-type tyrosine-protein kinase FLT3, Platelet-derived growth factor receptor beta, Fibroblast growth factor receptor 1, Proto-oncogene tyrosine-pro…	antagonist of Mast/stem cell growth factor receptor Kit	Completed phase 4 for treatment of Hepatectomy / Hepatocellular Carcinoma / Sorafenib, Hepatocellular Carcinoma
			Sunitinib	Sunitinib is a receptor tyrosine kinase inhibitor and chemotherapeutic agent used for the treatment of renal cell carcinoma (RCC) and imatinib-resistant gastrointestinal stromal tumor (GIST).	Small Molecule	Approved, Investigational	Sunitinib is indicated for the following conditions: Treatment of adult patients with gastrointestinal stromal tumor (GIST) following disease progression on (or intolerance to) imatinib mesylate; Treatment of adult patients with advanced renal cell carcinoma (RCC); Adjuvant treatment of adult patients at high risk of recurrent RCC following nephrectomy; Treatment of progressive, well-differentiat…	Sunitinib is an oral, small-molecule, multi-targeted receptor tyrosine kinase (RTK) inhibitor that was approved by the FDA on January 26, 2006.	Sunitinib is a small molecule that inhibits multiple RTKs, some of which are implicated in tumor growth, pathologic angiogenesis, and metastatic progression of cancer. Sunitinib was evaluated for its inhibitory activity against a variety of kinases (>80 kinases) and was identified as an inhibitor of platelet-derived growth factor receptors (PDGFRa and PDGFRb), vascular endothelial growth factor r…	Inhibitor of Platelet-derived growth factor receptor beta, Vascular endothelial growth factor receptor 1, Mast/stem cell growth factor receptor Kit, Vascular endothelial growth factor receptor 2, Vascular endothelial growth factor receptor 3, Receptor-type tyrosine-protein kinase FLT3, Macrophage colony-stimulating factor 1 receptor, Platelet-derived growth factor receptor alpha	unknown for Hepatocyte growth factor receptor	Completed phase 4 for treatment of Gastrointestinal Neoplasms, Gastrointestinal Stromal Tumors, Gastrointestinal Stromal Tumor (GIST) / Non-Small Cell Lung Cancer (NSCLC) / Renal Cell Carcinoma (RCC), Refractory Solid Tumors
			Pazopanib	Pazopanib is an antineoplastic agent used in the treatment of advanced renal cell cancer and advanced soft tissue sarcoma in patients with prior chemotherapy.	Small Molecule	Approved	Treatment of advanced renal cell cancer and advanced soft tissue sarcoma (in patients previously treated with chemotherapy)	Pazopanib is a synthetic indazolylpyrimidine and reaches steady state concentrations of >15 μg/ml. This concentration is high enough to observe maximal inhibition of VEGFR2 phosphorylation and some anti-tumour activity (concentration required to inhibit receptors is 0.01 - 0.084 μmol/L). A reduction in tumour blood flow, increased tumour apoptosis, inhibition of tumour growth, reduction in tumour…	Pazopanib is a second-generation multitargeted tyrosine kinase inhibitor against vascular endothelial growth factor receptor-1, -2, and -3, platelet-derived growth factor receptor-alpha, platelet-derived growth factor receptor-beta, and c-kit. These receptor targets are part of the angiogenesis pathway that facilitates the formation of tumour blood vessel for tumour survival and growth.	Inhibitor of Vascular endothelial growth factor receptor 1, Vascular endothelial growth factor receptor 2, Platelet-derived growth factor receptor alpha, Platelet-derived growth factor receptor beta, Mast/stem cell growth factor receptor Kit	Unknown for Fibroblast growth factor receptor 3, Tyrosine-protein kinase ITK/TSK, Fibroblast growth factor 1, SH2B adapter protein 3	Completed phase 4 for treatment of Cancer, Locally Advanced and/or Metastatic Renal Cell Carcinoma / Metastatic Clear Cell Renal Cell Carcinoma (ccRCC) / Renal Cell Carcinoma (RCC)
			Axitinib	Axitinib is an oral VEGFR and kinase inhibitor used for the treatment of advanced renal cell carcinoma after failure of one prior systemic therapy.	Small Molecule	Approved, Investigational	Used in kidney cell cancer and investigated for use/treatment in pancreatic and thyroid cancer.	Axitinib prevents the progression of cancer by inhibiting angiogenesis and blocking tumor growth.	Axitinib selectively blocks the tyrosine kinase receptors VEGFR-1 (vascular endothelial growth factor receptor), VEGFR-2, and VEGFR-3.	Inhibitor of Vascular endothelial growth factor receptor 1, Vascular endothelial growth factor receptor 2, Vascular endothelial growth factor receptor 3		Completed phase 3 for treatment of Pancreatic Ductal Adenocarcinoma (PDAC), Renal Neoplasms
			Regorafenib	Regorafenib is a kinase inhibitor used to treat patients with metastatic colorectal cancer, unresectable, locally advanced, or metastatic gastrointestinal stromal tumors, and hepatocellular carcinoma.	Small Molecule	Approved	Regorafenib is indicated for the treatment of patients with metastatic colorectal cancer (CRC) who have been previously treated with fluoropyrimidine-, oxaliplatin- and irinotecan-based chemotherapy, an anti-VEGF therapy, and, if KRAS wild type, an anti-EGFR therapy. Regorafenib is also indicated for the treatment of patients with locally advanced, unresectable or metastatic gastrointestinal stro…	NA	Regorafenib is a small molecule inhibitor of multiple membrane-bound and intracellular kinases involved in normal cellular functions and in pathologic processes such as oncogenesis, tumor angiogenesis, and maintenance of the tumor microenvironment. In in vitro biochemical or cellular assays, regorafenib or its major human active metabolites M-2 and M-5 inhibited the activity of RET, VEGFR1, VEGFR…	Inhibitor of Vascular endothelial growth factor receptor 1, Vascular endothelial growth factor receptor 2, Vascular endothelial growth factor receptor 3, Mast/stem cell growth factor receptor Kit, Platelet-derived growth factor receptor alpha, Platelet-derived growth factor receptor beta, Fibroblast growth factor receptor 1, Fibroblast growth factor receptor 2, Angiopoietin-1 receptor, Discoidin …		Completed phase 4 for treatment of Colorectal Neoplasms / Gastrointestinal Stromal Tumor (GIST)
			Lenvatinib	Lenvatinib is a receptor tyrosine kinase inhibitor used for the treatment of metastatic thyroid cancer, advanced renal cell carcinoma in combination with everolimus, and unresectable hepatocellular carcinoma.	Small Molecule	Approved, Investigational	Lenvatinib is indicated for the treatment of the following cancerous conditions: Differentiated Thyroid Cancer (DTC), Treatment of locally recurrent or metastatic, progressive, radioactive iodine-refractory differentiated thyroid cancer; Renal Cell Carcinoma (RCC), First-line treatment, in combination with pembrolizumab, in adult patients with advanced renal cell carcinoma (RCC), Treatment of adv…	Based on x-ray crystallography and kinetic interaction studies, lenvatinib binds to the adenosine 5'-triphosphate binding site of VEGFR2 and to a neighbouring region via a cyclopropane ring and thereby inhibits tyrosine kinase activity and associated signalling pathways.	Lenvatinib is a receptor tyrosine kinase (RTK) inhibitor that inhibits the kinase activities of vascular endothelial growth factor (VEGF) receptors VEGFR1 (FLT1), VEGFR2 (KDR), and VEGFR3 (FLT4). Lenvatinib also inhibits other RTKs that have been implicated in pathogenic angiogenesis, tumor growth, and cancer progression in addition to their normal cellular functions, including fibroblast growth …	Inhibitor of Vascular endothelial growth factor receptor 1, Vascular endothelial growth factor receptor 2, Vascular endothelial growth factor receptor 3, Mast/stem cell growth factor receptor Kit, Platelet-derived growth factor receptor alpha, Fibroblast growth factor receptor 1, Fibroblast growth factor receptor 2, Fibroblast growth factor receptor 3, Fibroblast growth factor receptor 4, Proto-o…		Completed phase 3 for treatment of Differentiated Thyroid Cancer (DTC), Hepatocellular Carcinoma,Thyroid Cancer
			Nintedanib	Nintedanib is a triple angiokinase inhibitor indicated for the treatment of idiopathic pulmonary fibrosis, systemic sclerosis-associated interstitial lung disease, and in combination with docetaxel for non-small cell lung cancer.	Small Molecule	Approved	Nintedanib is indicated for the treatment of idiopathic pulmonary fibrosis (IPF)8 and to slow declining pulmonary function in patients with systemic sclerosis-associated interstitial lung disease. It is also indicated for the treatment of chronic fibrosing interstitial lung diseases with a progressive phenotype. In the EU, under the brand name Vargatef, nintedanib is indicated in combination with…	Nintedanib is a small molecule kinase inhibitor that inhibits upstream kinase activity to ultimately inhibit lung fibroblast proliferation and migration, as well as signalling pathways that promote the proliferation and survival of endothelial and perivascular cells in tumour tissues. Nintedanib poses a risk of drug-induced liver injury, especially within the first three months of therapy. Liver …	Nintedanib is a small molecule, competitive, triple angiokinase inhibitor that targets multiple receptor tyrosine kinases (RTKs) and non-receptor tyrosine kinases (nRTKs). Many of these RTKs are implicated in lung fibrosis and tumour angiogenesis, so nintedanib is therefore used in the treatment of proliferative diseases such as idiopathic pulmonary fibrosis, non-small cell lung cancer, and syste…	Inhibitor of Vascular endothelial growth factor receptor 1, Vascular endothelial growth factor receptor 2, Vascular endothelial growth factor receptor 3, Platelet-derived growth factor receptor alpha, Platelet-derived growth factor receptor beta, Fibroblast growth factor receptor 1, Fibroblast growth factor receptor 2, Fibroblast growth factor receptor 3,	Unknown for Receptor-type tyrosine-protein kinase FLT3, Tyrosine-protein kinase Lck, Tyrosine-protein kinase Lyn, Proto-oncogene tyrosine-protein kinase Src	Completed phase 4 for treatment of Idiopathic Pulmonary Fibrosis (IPF), Completed phase 3 for treatment of Abdominal wall neoplasm / Ovarian Neoplasms, Colorectal Neoplasms, Idiopathic Pulmonary Fibrosis (IPF), Interstitial Lung Disease, Non-Small Cell Lung Carcinoma,Pulmonary Fibrosis, Scleroderma, Systemic
			Tivozanib	Tivozanib is a kinase inhibitor to treat adult patients with renal cell carcinoma (RCC) who have failed prior systemic therapies or experienced relapsed disease.	Small Molecule	Approved, Investigational	Tivozanib is approved in the USA for the treatment of relapsed or refractory renal cell carcinoma in adult patients who have undergone two or more systemic therapies.9 In the UK and other countries, is indicated as first line therapy of adults with advanced renal cell carcinoma (RCC) and VEGFR and mTOR pathway inhibitor-naïve patients after disease progression following one previous treatment wit…	Tivozanib inhibits growth factor receptors, treating renal cell carcinoma. In mice and rats, tivozanib inhibits tumour angiogenesis, tumour growth, and vascular permeability.9 Tivozanib was shown to frequently cause hypertension in clinical trials; hypertension must be managed before initiating therapy. Cardiac QT segment prolongation was reported in a tivozanib cardiac safety study, however the …	The VHL mutation-HIF upregulation-VEGF transcription is the main pathway implicated in the growth of renal cell carcinoma. Vascular endothelial growth factor receptors (VEGFR receptors) are important targets for tyrosine kinase inhibitors, which halt the growth of tumours.7 Tivozanib is a tyrosine kinase inhibitor that exerts its actions by inhibiting the phosphorylation of vascular endothelial g…	Inhibitor of Vascular endothelial growth factor receptor 1, Vascular endothelial growth factor receptor 2, Vascular endothelial growth factor receptor 3, Platelet-derived growth factor receptor beta, Mast/stem cell growth factor receptor Kit	Unknown for Receptor-type tyrosine-protein kinase FLT3, Platelet-derived growth factor receptor alpha, Fibroblast growth factor receptor 1, Protein-tyrosine kinase 6, Angiopoietin-1 receptor	Completed phase 3 for treatment of Advanced Renal Cell Carcinoma, Renal Cell Carcinoma (RCC)
PPY	Pancreas volume	Pancreatic Hormone	Not currently list as druggable	NA	NA	NA	NA	NA	NA	NA	NA	NA
IL6ST	Pancreas volume	Interleukin-6 Receptor Beta	Not currently list as druggable	NA	NA	NA	NA	NA	NA	NA	NA	NA
IL12RB1	VAT volume	Interleukin-12 Receptor Subunit Beta-1	Not currently list as druggable	NA	NA	NA	NA	NA	NA	NA	NA	NA
